# Supplementary material for: Germline variation in ADAMTSL1 is associated with prognosis following breast cancer treatment in young women
Source: Nat Commun. 2017 Nov 21;8:1632. doi: 10.1038/s41467-017-01775-y (PMC5696339; doi:10.1038/s41467-017-01775-y)
Supplement: Supplementary file 4 — Supplementary Data 1 [file 41467_2017_1775_MOESM4_ESM.xlsx]

## Sheet: Supplementary Data 1
												Stage 1 meta-analysis																	Stage 2 Replication					Final meta-analysis
												OS ER				DFS ER				Early OS ER				Early DFS ER					OS ER		DFS ER			OS ER				DFS ER				Early OS ER				Early DFS ER
SNP	Selection	CHR	BP (hg37)	Coding	Gene (within or left)	Association with breast cancer	Gene right	Association with breast cancer	Flanking gene associated with breast cancer	A1	A2	No. studies	P	HR	Q	No. studies	P	HR	Q	No. studies	P	HR	Q	No. studies	P	HR	Q	Min P	P	HR	P	HR	Min P	No. studies	P	HR	Q	No. studies	P	HR	Q	No. studies	P	HR	Q	No. studies	P	HR	Q
rs715212	P<0.001 & linked SNPs P<0.01	9	18786181	intronic	ADAMTSL1	Novoseek_Disorders: PSACH|QUEBEC PLATELET DISORDER|Malaria Cerebral|Purpura Thrombotic Thrombocytopenic|SICKLE CELL DISEASE|Neovascularization|Malaria|Melanoma|von Willebrand Disease|Malaria Falciparum|Arthritis|Osteoarthritis|Tumors|ABNORMAL PLATELETS|platelet disorder|Metastasis|Chondrosarcoma|Thrombosis|BREAST CARCINOMA|Inflammation|Thrombocytosis|Epiretinal Membrane|Cancer|Atherosclerosis|ath…			Yes	A	C	4	0.04959	1.1126	0.2889	3	0.06893	1.0938	0.2535	3	0.0007938	1.3266	0.748	3	0.001185	1.0938	0.2535	0.0007938	0.052978	1.19401	0.009764	1.24464	0.009764	5	0.007453	1.1332	0.38	4	0.004078	1.1302	0.2139	4	0.0001571	1.2641	0.73	4	3.538e-05	1.2677	0.7733
rs12302097	P<0.001 & linked SNPs P<0.01	12	104812565	intergenic	TXNRD1(dist=68480)	Novoseek_Disorders: Cancer|Tumors|cell damage|Rheumatoid Arthritis|atherosclerotic plaque|Colon Cancer|Necrosis|BREAST CARCINOMA|Breast Cancer|Osteoarthritis|prostate cancer	CHST11(dist=38127)		Yes	A	G	4	0.0008995	1.3269	0.4841	3	0.00199	1.2723	0.4694	3	0.03007	1.361	0.1454	3	0.002042	1.2723	0.4694	0.0008995	0.107591	1.26284	0.010804	1.39908	0.010804	5	0.0002352	1.3102	0.6378	4	7.539e-05	1.304	0.5938	4	0.00746	1.312	0.2622	4	6.772e-05	1.448	0.1452
rs410155	P<0.001 & linked SNPs P<0.01	16	56614520	intergenic	MT4(dist=11651)		MT3(dist=8747)	Novoseek_Disorders: Alzheimers Disease|Brain Diseases|Amyotrophic Lateral Sclerosis|Neurodegenerative Diseases|Prostatic Intraepithelial Neoplasia|Breast Cancer|Senile Plaques|prostate cancer|Neurological Disorders|CREUTZFELDT-JAKOB DISEASE|Glioblastoma|Neurofibrillary Tangles|Tumors|PITUITARY ADENOMA|Down Syndrome|Carcinoma|Carcinoma Squamous Cell|Necrosis|Epilepsy|Dementia|Adenocarcinoma|Metast…	Yes	T	C	4	0.001134	1.3492	0.9771	3	6.282e-05	1.3842	0.6626	3	0.0501	1.3246	0.9572	3	0.004168	1.3842	0.6626	6.282e-05	0.043033	1.31731	0.070668	1.25866	0.043033	5	0.0001282	1.3391	0.9942	4	1.387e-05	1.3466	0.7483	4	0.004858	1.3207	0.9932	4	0.001011	1.3527	0.7726
rs10963755	P<0.01	9	18781439	intronic	ADAMTSL1	Novoseek_Disorders: PSACH|QUEBEC PLATELET DISORDER|Malaria Cerebral|Purpura Thrombotic Thrombocytopenic|SICKLE CELL DISEASE|Neovascularization|Malaria|Melanoma|von Willebrand Disease|Malaria Falciparum|Arthritis|Osteoarthritis|Tumors|ABNORMAL PLATELETS|platelet disorder|Metastasis|Chondrosarcoma|Thrombosis|BREAST CARCINOMA|Inflammation|Thrombocytosis|Epiretinal Membrane|Cancer|Atherosclerosis|ath…			Yes	G	C	4	0.1184	1.0905	0.0606	3	0.1526	1.0747	0.1031	3	0.01983	1.2218	0.6145	3	0.00739	1.0747	0.1031	0.00739	0.043346	1.19443	0.019753	1.21055	0.019753	5	0.01645	1.1192	0.0863	4	0.01474	1.1103	0.108	4	0.002083	1.2084	0.7993	4	0.0003906	1.2235	0.8176
rs2412611	P<0.01	4	55683735	intergenic	KIT(dist=76854)	QIAGEN_pathways: 14-3-3 Induced Intracellular Signaling |Actin Nucleation and Branching |Actin Nucleation by ARP-WASP Complex |Actin-Based Motility by Rho Family GTPases |Activation of cAMP-Dependent PKA |Activation of PKA through GPCR |Activation of PKC through GPCR |Akt Signaling |Antioxidant Action of Vitamin-C |Apoptotic Pathways in Synovial Fibroblasts |Breast Cancer Regulation by Stathmin1 …	KDR(dist=260691)	Novoseek_Disorders: Neovascularization|Tumors|solid tumor|Blood Vessel Tumors|Metastasis|Cancer|Carcinoma Renal Cell|Glioblastoma|NSCLC|metastatic renal cell carcinoma|Glioma|Lymphatic Metastasis|Retinal Neovascularization|Corneal Neovascularization|Malignant Glioma|follicular thyroid cancer|renal clear cell carcinoma|vascular proliferation|gastrointestinal stromal tumor|Diabetic Retinopathy|HEPA…	Yes	T	G	4	0.04367	0.8861	0.7294	3	0.00397	0.8524	0.8079	3	0.2593	0.8976	0.1552	3	0.03642	0.8524	0.8079	0.00397	0.030366	1.2366	0.10337	1.1611	0.030366	5	0.5537	0.9702	0.0457	4	0.1046	0.9259	0.0329	4	0.4802	1.0496	0.0269	4	0.731	0.9781	0.002
rs2631944	P<0.01	2	29984708	intronic	ALK	QIAGEN_pathways: 14-3-3 Induced Intracellular Signaling |Actin Nucleation and Branching |Actin Nucleation by ARP-WASP Complex |Activation of cAMP-Dependent PKA |Activation of PKA through GPCR |Akt Signaling |Breast Cancer Regulation by Stathmin1 |CDC42 Pathway |Endothelin-1 Signaling Pathway |eNOS Signaling |ERK Signaling |Estrogen Pathway |GPCR Pathway |GSK3 Signaling |ILK Signaling |Intracellul…			Yes	T	C	4	0.006655	1.2516	0.7066	3	0.06511	1.1582	0.2185	3	0.02055	1.36	0.9459	3	0.01324	1.1582	0.2185	0.006655	0.269145	0.843108	0.061199	0.758786	0.061199
rs1695	Publication	11	67352689	exonic	GSTP1	Sweeny et al, 2000: associated with OS P=0.05			Yes	A	G	4	0.2976	1.058	0.0334	3	0.2524	1.0574	0.024	3	0.3107	0.9153	0.1023	3	0.192	1.0574	0.024	0.024	0.085915	1.16079	0.180149	1.11462	0.085915
rs910758	P<0.001 & linked SNPs P<0.01	20	55990426	ncRNA_intronic	MIR5095				No	C	T	4	0.0003024	1.2893	0.0296	3	0.0002803	1.2564	0.0104	3	0.2307	1.1717	0.0402	3	0.2467	1.2564	0.0104	0.0002803	0.090547	1.23356	0.211615	1.15832	0.090547
rs12593910	P<0.001 & linked SNPs P<0.01	15	96970958	intergenic	NR2F2(dist=87466)	Novoseek_Disorders: Endometriosis|Carcinoma Embryonal|Breast Cancer|Ovarian Cancer|Adenoma|Tumors	SPATA8(dist=355721)		Yes	C	T	3	0.001146	0.8239	0.4352	2	9.036e-05	0.7946	0.3462	2	0.03273	0.8313	0.1342	2	0.008672	0.7946	0.3462	9.036e-05	0.158288	0.885709	0.111646	0.880599	0.111646
rs232607	P<0.001 & linked SNPs P<0.01	2	38375281	ncRNA_intronic	CYP1B1-AS1				No	G	A	4	0.0004818	1.2173	0.7352	3	0.001381	1.1798	0.2848	3	0.0005377	1.3462	0.0354	3	7.325e-05	1.1798	0.2848	7.325e-05	0.11243	0.853142	0.162356	0.880037	0.11243
rs61932029	P<0.01	12	124924607	intronic	NCOR2	Novoseek_Disorders: Leukemia Promyelocytic Acute|promyelocytic leukemia|Breast Cancer|leukemogenesis|ENDOMETRIAL CARCINOMA|prostate cancer|Leukemia|Lymphoma Non-Hodgkins|Cancer|Necrosis|Ovarian Cancer|Tumors|Lymphoma			Yes	C	G	4	0.08308	1.14	0.6652	3	0.003307	1.2181	0.8902	3	0.346	1.1144	0.3567	3	0.2838	1.2181	0.8902	0.003307	0.223529	0.84814	0.143476	0.831584	0.143476
rs6509945	P<0.001 & linked SNPs P<0.01	19	56078722	intergenic	SGK110(dist=21813)		ZNF579(dist=10169)		No	C	T	4	0.000984	1.1937	0.3657	3	0.0235	1.1178	0.6935	3	0.6185	1.0428	0.3797	3	0.7059	1.1178	0.6935	0.000984	0.144402	1.13918	0.157151	1.12491	0.144402
rs11048476	P<0.01	12	26502312	intronic	ITPR2	QIAGEN_pathways: Activation of cAMP-Dependent PKA |Activation of PKA through GPCR |Activation of PKC through GPCR |Alpha-Adrenergic Signaling |BDNF Pathway |Breast Cancer Regulation by Stathmin1 |Calcium Mediated T-Cell Apoptosis |cAMP Pathway |CCR3 Pathway in Eosinophils |CD28 Signaling in T-Helper Cell |Cellular Effects of Sildenafil |CREB Pathway |CRHR Pathway |CXCR4 Pathway |Dopamine-DARPP32 …			Yes	A	G	4	0.01074	1.1618	0.4339	3	0.003019	1.1711	0.7011	3	0.007751	1.2738	0.2269	3	0.002878	1.1711	0.7011	0.002878	0.53394	0.939495	0.149001	0.872956	0.149001
rs17285176	P<0.01	5	111989367	intergenic	FLJ11235(dist=232690)		APC(dist=53835)	Novoseek_Disorders: familial adenomatous polyposis|polyposis|Colorectal Cancer|Adenoma|Colorectal Tumors|Microsatellite Instability|desmoid tumor|TURCOT SYNDROME|Adenomatous Polyps|Germ-Line Mutation|Polyps|somatic mutations|Colon Cancer|Gardners Syndrome|Allelic Loss|Intestinal Polyps|Colorectal Carcinoma|Tumors|COLON TUMOR|Cancer|Colonic Polyps|Lynch Syndrome|Duodenal polyp|Osteoma|Pseudohypopa…	Yes	T	C	4	0.06779	1.1231	0.019	3	0.002076	1.1905	0.0159	3	0.7302	1.0342	0.416	3	0.8241	1.1905	0.0159	0.002076	0.160132	1.15485	0.200376	1.13015	0.160132
rs1407631	P<0.001 & linked SNPs P<0.01	6	10105405	intergenic	LOC100506207(dist=1319727)		TFAP2A(dist=291511)	Novoseek_Disorders: Choriocarcinoma|Teratocarcinoma|Melanoma|Carcinoma Non-Small Cell Lung|Breast Cancer|metastatic melanoma|Tumors|insulin sensitivity|LUNG CARCINOMA|Insulin Resistance|Dysplastic Nevi|OBESITY|Leukemia T-Cell|Cancer|BREAST CARCINOMA|immunodeficiency|Necrosis|NSCLC|Glioblastoma|MPNST|Nevi|Asthma|Influenza|Pheochromocytoma|Metastasis|Retinoblastoma|Astrocytoma|Carcinoma Squamous Ce…	Yes	T	C	4	0.0001017	1.2674	0.191	3	0.00382	1.1744	0.8411	3	0.03693	1.2276	0.8194	3	0.1092	1.1744	0.8411	0.0001017	0.160888	0.861462	0.881299	1.01429	0.160888
rs725616	P<0.001 & linked SNPs P<0.01	6	147950422	intergenic	SAMD5(dist=59265)		SASH1(dist=713307)	SwissProt: KIAA0790 # PEPE1 # Proline-glutamate repeat-containing protein | O94885 # Q5TGN5 Q8TAI0 Q9H7R7 # SAM and SH3 domain-containing protein 1 # 1247 amino acids; 136653 Da #### Expressed ubiquitously, with highest levels in lung, placenta, spleen and thymus. Down-regulated in the majority (74%) of breast tumors in comparison with corresponding normal breast epithelial tissues###	Yes	C	T	4	0.02146	1.1261	0.5629	3	0.0001081	1.1992	0.8542	3	0.2838	1.0907	0.003	3	0.1167	1.1992	0.8542	0.0001081	0.310219	0.913232	0.161712	0.890534	0.161712
rs11071562	P<0.01	15	61149216	intronic	RORA	Novoseek_Disorders: Atherosclerosis|Gastric Cancer|Inflammation|Breast Cancer|Cardiovascular Diseases|Necrosis|Tumors|prostate cancer|Cancer			Yes	A	G	3	0.003466	1.3899	0.4831	2	0.003715	1.3849	0.4636	2	0.07037	1.338	0.5298	2	0.1075	1.3849	0.4636	0.003466	0.267343	1.2057	0.174035	1.23136	0.174035
rs17636965	P<0.001 & linked SNPs P<0.01	15	38173509	intergenic	MEIS2(dist=780009)		TMCO5A(dist=53948)		No	C	T	4	1.508e-05	1.3798	0.8627	3	6.981e-06	1.3568	0.5264	3	0.0006513	1.4844	0.5392	3	0.0001805	1.3568	0.5264	6.981e-06	0.182977	1.17796	0.234579	1.14655	0.182977
rs1794978	P<0.01	12	124928446	intronic	NCOR2	Novoseek_Disorders: Leukemia Promyelocytic Acute|promyelocytic leukemia|Breast Cancer|leukemogenesis|ENDOMETRIAL CARCINOMA|prostate cancer|Leukemia|Lymphoma Non-Hodgkins|Cancer|Necrosis|Ovarian Cancer|Tumors|Lymphoma			Yes	C	T	4	0.05457	1.1565	0.5982	3	0.003164	1.2198	0.951	3	0.2077	1.1557	0.2777	3	0.2528	1.2198	0.951	0.003164	0.191008	0.836377	0.28063	0.873351	0.191008
rs11116535	P<0.001 & linked SNPs P<0.01	12	85083396	intergenic	TMTC2(dist=1555329)		SLC6A15(dist=169871)		No	G	A	4	6.436e-05	1.3597	0.3675	3	0.0001685	1.301	0.2233	3	0.237	1.1819	0.5139	3	0.2101	1.301	0.2233	6.436e-05	0.19393	0.81398	0.334328	0.871862	0.19393
rs855393	P<0.001 & linked SNPs P<0.01	6	10049874	intergenic	LOC100506207(dist=1264196)		TFAP2A(dist=347042)	Novoseek_Disorders: Choriocarcinoma|Teratocarcinoma|Melanoma|Carcinoma Non-Small Cell Lung|Breast Cancer|metastatic melanoma|Tumors|insulin sensitivity|LUNG CARCINOMA|Insulin Resistance|Dysplastic Nevi|OBESITY|Leukemia T-Cell|Cancer|BREAST CARCINOMA|immunodeficiency|Necrosis|NSCLC|Glioblastoma|MPNST|Nevi|Asthma|Influenza|Pheochromocytoma|Metastasis|Retinoblastoma|Astrocytoma|Carcinoma Squamous Ce…	Yes	G	T	4	8.79e-06	1.2767	0.1459	3	0.004199	1.1557	0.5894	3	0.02012	1.2202	0.6654	3	0.08608	1.1557	0.5894	8.79e-06	0.198556	0.882944	0.659947	0.961447	0.198556
rs2450847	P<0.01	7	137851317	intergenic	MIR4468(dist=42750)		TRIM24(dist=293762)	SwissProt: TIF1 # TIF1A # Tripartite motif-containing protein 24 # E3 ubiquitin-protein ligase TRIM24 # RING finger protein 82 # RNF82 # TIF1-alpha | O15164 # A4D1R7 A4D1R8 O95854 # Transcription intermediary factor 1-alpha # 1050 amino acids; 116831 Da ## Interacts with CARM1, NCOA2/GRIP1, PML, KAT5/TIP60, BRD7, CBX1, CBX3 and CBX5. Part of a coactivator complex containing TRIM24, NCOA2 and CARM…	Yes	G	A	3	0.006908	1.1634	0.3176	2	0.06858	0.9038	0.7515	2	0.5947	0.9574	0.7946	2	0.5851	0.9038	0.7515	0.006908	0.214215	1.11109	0.224005	1.09972	0.214215
rs4816042	P<0.01	20	8051032	intergenic	TMX4(dist=50639)		PLCB1(dist=62264)	QIAGEN_pathways: 14-3-3 Induced Intracellular Signaling |Activation of cAMP-Dependent PKA |Activation of PKA through GPCR |Activation of PKC through GPCR |Aldosterone Signaling in Epithelial Cells |Antioxidant Action of Vitamin-C |Bitter Taste Signaling |Breast Cancer Regulation by Stathmin1 |cAMP Pathway |CCKBR-Gastrin Stimulated Signaling |CCR3 Pathway in Eosinophils |Cellular Effects of Silden…	Yes	G	A	4	0.3466	0.954	0.0212	3	0.08627	0.924	0.2478	3	0.007722	1.2332	0.8972	3	0.05288	0.924	0.2478	0.007722	0.25251	1.10349	0.220398	1.10274	0.220398
rs3784099	Publication	14	68749927	intronic	RAD51B	Shu et al, 2012: associated with OS and RFS P=1.17E-07			Yes	G	A	4	0.4968	1.0379	0.2832	3	0.3558	1.047	0.3947	3	0.7983	1.0219	0.743	3	0.2434	1.047	0.3947	0.2434	0.471655	0.93483	0.22484	0.899453	0.22484
rs72718094	P<0.01	8	127446018	intergenic	LOC100130231(dist=482577)		FAM84B(dist=118665)	SwissProt: BCMP101 # Breast cancer membrane protein 101 # Protein NSE2 # NSE2 | Q96KN1 ## Protein FAM84B # 310 amino acids; 34474 Da #### Expressed in esophageal squamous cell carcinomas###	Yes	T	C	4	0.007041	0.8211	0.7468	3	0.03713	0.8743	0.8241	3	0.006124	0.706	0.7998	3	0.07466	0.8743	0.8241	0.006124	0.254	0.876915	0.343669	0.904413	0.254
rs1597235	P<0.01	18	20367885	intergenic	CTAGE1(dist=370007)		RBBP8(dist=145410)	Novoseek_Disorders: Retinoblastoma|Microsatellite Instability|Breast Cancer|Tumors|Cancer	Yes	T	C	4	0.005543	0.8695	0.0347	3	0.133	1.0707	0.0992	3	0.7058	1.0308	0.7898	3	0.9672	1.0707	0.0992	0.005543	0.261891	0.908711	0.346246	0.928218	0.261891
rs7843694	P<0.001 & linked SNPs P<0.01	8	53001694	intergenic	PCMTD1(dist=189959)		ST18(dist=21698)	UniProtKB_summary: Repressor that binds to DNA sequences containing a bipartite element consisting of a direct repeat of the sequence 5'-AAAGTTT-3' separated by 2-9 nucleotides. Represses basal transcription activity from target promoters (By similarity). Inhibits colony formation in cultured breast cancer cells	Yes	C	T	4	0.0002486	1.3879	0.4032	3	0.3356	1.0901	0.9632	3	NA	0	NA	3	0.2527	1.0901	0.9632	0.0002486	0.377233	1.15191	0.284914	1.17183	0.284914
rs11536889	Publication	9	120478131	UTR3	TLR4	Yang et al, 2013: associated with OS P=0.017			Yes	G	C	4	0.544	0.9508	0.7799	3	0.6489	0.9665	0.3463	3	0.6212	1.0638	0.0028	3	0.8036	0.9665	0.3463	0.0028	0.290459	0.879476	0.835436	0.977614	0.290459
rs3888586	P<0.01	12	120667986	intronic	PXN	Novoseek_Disorders: Neurofibromatosis Type 2|Metastasis|Tumors|Glioblastoma|Cancer|Colon Cancer|BREAST CARCINOMA|Myeloid Leukemia Chronic|Carcinoma Lewis Lung|Breast Cancer|PROSTATE CARCINOMA|prostate cancer|epithelial tumor|Melanoma|small cell lung cancer|NSCLC|LUNG CARCINOMA|Alzheimers Disease|Inflammation|Glioma|Astrocytoma|Carcinoma Squamous Cell|Ischemia|Necrosis|Shock|Cancer Lung|Colorectal…			Yes	A	G	4	0.05881	1.1182	0.1058	3	0.006691	1.1564	0.1675	3	0.9432	1.0068	0.4319	3	0.7456	1.1564	0.1675	0.006691	0.305015	0.902547	0.422293	0.929028	0.305015
rs36055965	P<0.001 & linked SNPs P<0.01	18	5590408	intergenic	EPB41L3(dist=46422)	Novoseek_Disorders: Neurofibromatosis Type 2|Meningioma|Benign Meningioma|Carcinoma Non-Small Cell Lung|Adenocarcinoma|Tumors|LUNG TUMOR|neoplastic transformation|Brain Tumors|NSCLC|Cancer Lung|Breast Cancer|Metastasis	LOC645355(dist=158410)		Yes	G	A	4	0.0001258	1.274	0.8943	3	0.05562	1.1202	0.1569	3	0.008065	1.2947	0.2545	3	0.1941	1.1202	0.1569	0.0001258	0.330541	1.10481	0.430012	1.07835	0.330541
rs12927802	P<0.001 & linked SNPs P<0.01	16	6856415	intronic	RBFOX1				No	T	G	4	3.184e-06	1.3245	0.7681	3	8.855e-05	1.2455	0.6705	3	0.005238	1.3159	0.4698	3	0.009432	1.2455	0.6705	3.184e-06	0.38669	0.911176	0.340835	0.910098	0.340835
rs34024143	P<0.001 & linked SNPs P<0.01	9	136287582	exonic	ADAMTS13				No	C	T	4	0.0009278	1.2656	0.0071	3	0.008231	1.1859	0.167	3	0.5808	1.0691	0.0342	3	0.3648	1.1859	0.167	0.0009278	0.430997	0.895046	0.35528	0.887006	0.35528
rs74582412	P<0.01	16	66200708	intergenic	LOC283867(dist=590505)		CDH5(dist=199817)	Novoseek_Disorders: Neovascularization|mimicry|uveal melanoma|Perineurioma|Tumors|Melanoma|Necrosis|Sarcoma Epithelioid|Acute myocardial infarction|Metastasis|Atherosclerosis|Inflammation|Preeclampsia|Glioblastoma|Angiosarcoma|Edema|atherosclerotic plaque|Coronary Atherosclerosis|Glioma|Hepatitis Chronic|Diabetic Retinopathy|Myocardial Infarction|primary tumor|Breast Cancer|Adenocarcinoma|Ovarian…	Yes	C	G	4	0.03761	1.2247	0.1269	3	0.2536	1.108	0.4474	3	0.002335	1.5231	0.3143	3	0.01704	1.108	0.4474	0.002335	0.944864	1.01071	0.357591	1.13455	0.357591
rs77472754	P<0.001 & linked SNPs P<0.01	6	10210790	intergenic	LOC100506207(dist=1425112)		TFAP2A(dist=186126)	Novoseek_Disorders: Choriocarcinoma|Teratocarcinoma|Melanoma|Carcinoma Non-Small Cell Lung|Breast Cancer|metastatic melanoma|Tumors|insulin sensitivity|LUNG CARCINOMA|Insulin Resistance|Dysplastic Nevi|OBESITY|Leukemia T-Cell|Cancer|BREAST CARCINOMA|immunodeficiency|Necrosis|NSCLC|Glioblastoma|MPNST|Nevi|Asthma|Influenza|Pheochromocytoma|Metastasis|Retinoblastoma|Astrocytoma|Carcinoma Squamous Ce…	Yes	A	C	4	0.1097	1.1378	0.0698	3	0.6886	1.0301	0.0755	3	0.000161	1.538	0.1431	3	0.01936	1.0301	0.0755	0.000161	0.370758	0.888257	0.677404	0.951194	0.370758
rs113185711	P<0.01	10	119258163	ncRNA_intronic	EMX2OS				No	A	G	2	0.002778	1.4639	0.0246	2	0.04573	1.2526	0.0779	2	0.2052	1.2478	0.0061	2	0.7901	1.2526	0.0779	0.002778	0.377991	1.17575	0.630146	1.08783	0.377991
rs9965097	P<0.001 & linked SNPs P<0.01	18	4284858	ncRNA_intronic	LOC284215				No	G	A	4	0.0002397	0.7843	0.8896	3	0.0001166	0.7963	0.9909	3	0.0317	0.7964	0.354	3	0.00471	0.7963	0.9909	0.0001166	0.672488	0.954339	0.408369	0.918446	0.408369
rs2132161	P<0.01	1	64313498	intronic	ROR1	QIAGEN_pathways: 14-3-3 Induced Intracellular Signaling |Actin Nucleation and Branching |Actin Nucleation by ARP-WASP Complex |Activation of cAMP-Dependent PKA |Activation of PKA through GPCR |Akt Signaling |Breast Cancer Regulation by Stathmin1 |CDC42 Pathway |Endothelin-1 Signaling Pathway |eNOS Signaling |ERK Signaling |Estrogen Pathway |GPCR Pathway |GSK3 Signaling |ILK Signaling |Intracellul…			Yes	T	G	4	0.185	1.0696	0.2057	3	0.001749	1.1543	0.0411	3	0.6918	0.9689	0.5837	3	0.8712	1.1543	0.0411	0.001749	0.487619	1.0636	0.4187	1.06851	0.4187
rs184094541	P<0.001 & linked SNPs P<0.01	1	177836221	intergenic	FAM5B(dist=584663)		SEC16B(dist=62021)		No	A	T	4	0.0008887	1.2858	0.3503	3	0.009391	1.1974	0.5564	3	0.3089	1.143	0.3021	3	0.6347	1.1974	0.5564	0.0008887	0.448376	1.10061	0.432169	1.09534	0.432169
rs2293518	P<0.001 & linked SNPs P<0.01	9	133914570	exonic	LAMC3				No	G	A	4	0.01223	1.1517	0.8081	3	5.203e-05	1.2258	0.563	3	0.1477	1.1373	0.5574	3	0.1392	1.2258	0.563	5.203e-05	0.966111	0.995752	0.434519	0.929351	0.434519
rs4322502	P<0.001 & linked SNPs P<0.01	12	10365345	upstream	GABARAPL1				No	C	T	4	0.0003727	1.3518	0.0256	3	0.004065	1.2549	0.138	3	0.2718	1.1792	0.9136	3	0.09737	1.2549	0.138	0.0003727	0.601956	1.0839	0.434913	1.11674	0.434913
rs11145002	P<0.001 & linked SNPs P<0.01	9	79279837	intronic	PRUNE2	SwissProt: C9orf65 # KIAA0367 # BMCC1 # BNIP2 motif-containing molecule at the C-terminal region 1 # BNIPXL | Q8WUY3 # B3KYC4 B4DQH8 O15073 Q58A63 Q5JUB6 Q5T304 Q5T476 Q6T2V6 Q6T2V7 Q8N665 # Protein prune homolog 2 # 3088 amino acids; 340635 Da ### Cytoplasm# A high level of expression seen in the nervous system (brain, cerebellum and spinal cord) as well as adrenal gland. Expressed at high level…			Yes	T	C	3	4.173e-05	1.4807	0.4871	2	0.0008503	1.3826	0.9219	2	0.004605	1.4548	0.215	2	0.005516	1.3826	0.9219	4.173e-05	0.459734	0.883984	0.598705	0.923092	0.459734
rs75284508	P<0.01	10	20575676	intergenic	PLXDC2(dist=6561)		MIR4675(dist=265223)		No	G	A	4	0.2132	1.0796	0.1637	3	0.0254	1.1315	0.0756	3	0.02588	1.2385	0.4651	3	0.007924	1.1315	0.0756	0.007924	0.713052	1.04083	0.460451	1.0768	0.460451
rs61984607	P<0.01	14	83680799	intergenic	SEL1L(dist=1680594)	Novoseek_Disorders: aggressive behavior|Pancreatic Cancer|Graves Disease|aggressiveness|BREAST CARCINOMA|Diabetes Mellitus Insulin-Dependent|Carcinoma Squamous Cell|Adenocarcinoma|Tumors|Cancer			Yes	T	C	3	0.004528	1.3448	0.0097	3	0.04811	1.2058	0.0123	3	0.8113	0.9551	0.0604	3	0.7047	1.2058	0.0123	0.004528	0.463821	1.15063	0.739948	1.06438	0.463821
rs12796794	P<0.001 & linked SNPs P<0.01	11	124733749	intergenic	MSANTD2(dist=63450)		ROBO3(dist=1556)		No	C	G	2	0.001161	1.3107	0.5138	2	9.297e-06	1.3564	0.1599	2	0.02113	1.783	0.4547	2	0.01346	1.3564	0.1599	9.297e-06	0.676057	1.04927	0.467642	1.0799	0.467642
rs6662276	P<0.001 & linked SNPs P<0.01	1	19166893	exonic	TAS1R2				No	C	T	3	2.325e-05	1.5338	0.1628	2	1.568e-06	1.526	0.1083	2	0.5796	1.1859	0.6881	2	0.6429	1.526	0.1083	1.568e-06	0.578929	0.88763	0.481264	0.86789	0.481264
rs881658	P<0.001 & linked SNPs P<0.01	9	137229855	intronic	RXRA	Pande et al, 2013: associated with DFS P=0.00021			Yes	C	T	4	0.4665	0.9612	0.3286	3	0.465	0.9644	0.0118	3	0.04192	0.8426	0.6199	3	0.0009632	0.9644	0.0118	0.0009632	0.494144	0.937054	0.613266	0.95647	0.494144
rs4560327	P<0.01	3	103972089	intergenic	MIR548A3(dist=25984)		ALCAM(dist=1113468)	Novoseek_Disorders: Melanoma|Metastasis|primary tumor|Tumors|Breast Cancer|Cancer|BREAST CARCINOMA|prostate cancer|Colon Cancer|Inflammation|Rheumatoid Arthritis|Carcinoma	Yes	C	A	4	0.002663	1.1651	0.3847	3	0.1408	1.0705	0.8557	3	0.6024	0.9574	0.0097	3	0.5362	1.0705	0.8557	0.002663	0.508258	1.0587	0.582279	1.04492	0.508258
rs8140819	P<0.01	22	22722503	intergenic	LOC96610(dist=45179)		ZNF280B(dist=116269)		No	A	G	3	0.1042	1.1343	0.2094	2	0.1408	1.1199	0.0431	2	0.003445	1.3674	0.3091	2	0.00387	1.1199	0.0431	0.003445	0.518851	1.08599	0.845594	1.0235	0.518851
rs77644023	P<0.001 & linked SNPs P<0.01	6	162433647	intronic	PARK2	Novoseek_Disorders: Parkinsonism Juvenile Autosomal Recessive|Autosomal Recessive Parkinsonism|Parkinson Disease|Parkinsonism|Neurodegenerative Diseases|LGMD2H|Autosomal Dominant Parkinsonism|PARKINSON DISEASE, AUTOSOMAL DOMINANT|neurodegeneration|Movement Disorders|Parkinson Disease Juvenile|neuron loss|Tauopathies|Lafora Novoseek_Disorders: Disease|Lewy Body Disease|MUSCLE DEGENERATION|Supranuc…			Yes	T	C	4	0.003125	1.2827	0.1425	3	4.827e-05	1.3614	0.2111	3	0.7298	0.9469	0.9062	3	0.4773	1.3614	0.2111	4.827e-05	0.573512	1.08694	0.53104	1.08988	0.53104
rs12491931	P<0.001 & linked SNPs P<0.01	3	191348677	intergenic	PYDC2(dist=169432)		FGF12(dist=508505)	QIAGEN_pathways: 14-3-3 Induced Intracellular Signaling |Actin-Based Motility by Rho Family GTPases |Activation of cAMP-Dependent PKA |Activation of PKA through GPCR |Activation of PKC through GPCR |Akt Signaling |Antioxidant Action of Vitamin-C |Apoptotic Pathways in Synovial Fibroblasts |Breast Cancer Regulation by Stathmin1 |cAMP Pathway |Cellular Apoptosis Pathway |CREB Pathway |DHA Signaling…	Yes	A	G	3	0.001703	0.667	0.7652	2	7.737e-05	0.6288	0.9054	2	NA	0	NA	2	0.02974	0.6288	0.9054	7.737e-05	0.533873	0.886218	0.862363	1.02927	0.533873
rs714990	P<0.01	6	85500060	intergenic	TBX18(dist=26161)		NT5E(dist=659242)	Novoseek_Disorders: Leukemia T-Cell|ZINC DEFICIENCY|Inflammation|Leukemia|primary tumor|Breast Cancer|Metastasis|Tumors|Lymphoma|Melanoma|Cancer|immunodeficiency	Yes	C	T	4	0.004038	1.2216	0.3784	3	0.1058	1.1107	0.7321	3	0.06354	1.2312	0.46	3	0.1716	1.1107	0.7321	0.004038	0.563399	1.07164	0.774853	1.03234	0.563399
rs57592410	P<0.001 & linked SNPs P<0.01	14	91675284	intronic	C14orf159				No	A	G	3	0.0004105	0.781	0.0154	2	0.0007983	0.7921	0.0084	2	0.0004179	0.6972	0.0035	2	0.001185	0.7921	0.0084	0.0004105	0.59429	1.05434	0.73882	1.03121	0.59429
rs881657	P<0.01	9	137230016	intronic	RXRA	Pande et al, 2013: associated with DFS P=0.0018			Yes	A	G	4	0.4653	0.9612	0.3414	3	0.4466	0.963	0.018	3	0.05108	0.8487	0.5965	3	0.001239	0.963	0.018	0.001239	0.59741	0.951036	0.758133	0.973305	0.59741
rs7551486	P<0.001 & linked SNPs P<0.01	1	200478129	intergenic	ZNF281(dist=98963)		KIF14(dist=42496)	Novoseek_Disorders: Retinoblastoma|Breast Cancer|Tumors	Yes	C	T	4	0.0007234	1.1933	0.2746	3	0.006395	1.1398	0.1516	3	0.2464	1.0994	0.6792	3	0.7041	1.1398	0.1516	0.0007234	0.926684	0.99126	0.612467	0.956476	0.612467
rs681239	P<0.01	1	228139672	intergenic	WNT9A(dist=3996)	Novoseek_Disorders: Gastric Cancer|Pancreatic Cancer|Breast Cancer|Cancer|Necrosis|Tumors	WNT3A(dist=55051)	Novoseek_Disorders: prostate cancer|Gastric Cancer|Cancer|Necrosis|Breast Cancer|Tumors	Yes	G	A	4	0.003051	0.8495	0.0793	3	0.1675	0.934	0.0644	3	0.8473	1.0166	0.2273	3	0.3023	0.934	0.0644	0.003051	0.613565	0.954135	0.627918	0.959091	0.613565
rs4502225	P<0.01	16	78424831	intronic	WWOX	Novoseek_Disorders: Fragile Sites Chromosome|Cancer|Tumors|Hematopoietic Malignancies|Allelic Loss|BREAST CARCINOMA|Breast Cancer|primary tumor|Carcinoma Squamous Cell|epithelial tumor|Adenocarcinoma|Ovarian Cancer|Carcinoma|Metastasis|Chromosomal Aberrations|Leukemia			Yes	C	T	4	0.005448	1.2667	0.0001	3	0.4984	1.0559	0.0002	3	0.9308	1.0137	0.0042	3	0.662	1.0559	0.0002	0.0001	0.923145	0.984213	0.620528	0.926021	0.620528
rs1941016	P<0.001 & linked SNPs P<0.01	18	5575814	intergenic	EPB41L3(dist=31828)	Novoseek_Disorders: Neurofibromatosis Type 2|Meningioma|Benign Meningioma|Carcinoma Non-Small Cell Lung|Adenocarcinoma|Tumors|LUNG TUMOR|neoplastic transformation|Brain Tumors|NSCLC|Cancer Lung|Breast Cancer|Metastasis	LOC645355(dist=173004)		Yes	C	T	4	6.402e-06	1.2564	0.6561	3	0.01137	1.1226	0.3704	3	0.0002822	1.3355	0.9376	3	0.006499	1.1226	0.3704	6.402e-06	0.636157	0.960758	0.697151	0.970018	0.636157
rs6504950	Publication	17	53056471	intronic	STXBP4	Bayraktar et al, 2013: associated with OS P=0.004			Yes	G	A	4	0.4395	1.0446	0.0315	3	0.3299	0.9502	0.2759	3	0.3862	0.9239	0.4591	3	0.2558	0.9502	0.2759	0.0315	0.91243	1.01109	0.653479	1.04222	0.653479
rs67078314	P<0.001 & linked SNPs P<0.01	13	28948794	intronic	FLT1	Novoseek_Disorders: Preeclampsia|Neovascularization|Tumors|Proteinuria|Intrauterine Growth Retardation|vascular proliferation|solid tumor|Metastasis|Glioblastoma|Corneal Neovascularization|Cancer|Blood Vessel Tumors|Diabetic Retinopathy|Glioma|Retinal Neovascularization|retinopathy|Choroidal Neovascularization|inflammatory breast cancer|systemic hypertension|Breast Cancer|Glioblastoma Multiforme|…			Yes	G	A	4	0.2251	0.9113	0.0005	3	0.0002987	0.7725	0.2934	3	0.6175	0.9452	0.2659	3	0.2678	0.7725	0.2934	0.0002987	0.664356	0.944885	0.721212	0.958433	0.664356
rs11127660	P<0.01	3	79758523	intronic	ROBO1	SwissProt: DUTT1 # Deleted in U twenty twenty # H-Robo-1 | Q9Y6N7 # B2RXI1 D3DU36 E9PD49 Q1RMC7 Q7Z300 Q9BUS7 # Roundabout homolog 1 precursor # 1651 amino acids; 180930 Da ## Interacts with SLIT1 and SLIT2# Membrane; Single-pass type I membrane protein (Potential)# Widely expressed, with exception of kidney## Ubiquitinated. May be deubiquitinated by USP33 (By similarity)# Maps within a region of…			Yes	A	G	4	0.008353	1.1439	0.1293	3	0.08004	1.086	0.1276	3	0.972	1.0028	0.6672	3	0.1345	1.086	0.1276	0.008353	0.69281	0.963599	0.829383	0.981589	0.69281
rs16910512	P<0.001 & linked SNPs P<0.01	11	12123116	intergenic	DKK3(dist=92199)	Novoseek_Disorders: Cancer|Gastric Cancer|Tumors|Cancer Lung|Breast Cancer	MICAL2(dist=9022)		Yes	A	G	3	0.01386	1.2717	0.1755	3	0.0001956	1.3661	0.4335	3	0.2249	1.2077	0.4167	3	0.01166	1.3661	0.4335	0.0001956	0.932047	1.01333	0.696538	1.05691	0.696538
rs12524519	P<0.001 & linked SNPs P<0.01	6	83434665	intergenic	TPBG(dist=357532)	Novoseek_Disorders: Carcinoma|Carcinoma Renal Cell|Melanoma B16|Colorectal Cancer|Metastasis|GASTRIC CARCINOMA|Colorectal Carcinoma|Tumors|Cancer|Cancer Lung|Gastric Cancer|Melanoma|Adenocarcinoma|Carcinoma Squamous Cell|Breast Cancer	UBE3D(dist=167521)		Yes	T	A	4	0.0001172	0.8185	0.9151	3	0.006504	0.8796	0.8634	3	0.04085	0.8445	0.7264	3	0.5583	0.8796	0.8634	0.0001172	0.72053	0.969611	0.696682	0.969397	0.696682
rs11679397	P<0.001 & linked SNPs P<0.01	2	47866133	intergenic	KCNK12(dist=68663)		MSH6(dist=144088)	Novoseek_Disorders: Lynch Syndrome|Microsatellite Instability|Colorectal Cancer|Endometrial Cancer|hereditary nonpolyposis colon cancer|MUIR-TORRE SYNDROME|Germ-Line Mutation|Colorectal Carcinoma|Cancer|ENDOMETRIAL CARCINOMA|Colorectal Tumors|TURCOT SYNDROME|polyposis|Cancer Syndromes Hereditary|Colon Cancer|Neurofibromatosis Type 1|Tumors|familial adenomatous polyposis|Adenoma|Multiple cancer pr…	Yes	C	T	4	0.01244	1.1526	0.8385	3	0.0003614	1.2002	0.3833	3	0.1045	1.1577	0.8895	3	0.02537	1.2002	0.3833	0.0003614	0.980597	1.00232	0.699591	0.966389	0.699591
rs243836	Publication	16	55534236	intronic	MMP2	Slattery et al, 2013: associated with OS P=0.013			Yes	A	G	4	0.05003	1.1081	0.186	3	0.3962	1.0409	0.1905	3	0.2963	1.0926	0.5783	3	0.1527	1.0409	0.1905	0.05003	0.705954	0.967871	0.997958	0.999797	0.705954
rs162552	P<0.01	2	38323610	intergenic	CYP1B1(dist=20287)	Novoseek_Disorders: GLAUCOMA, CONGENITAL|Anomaly Peters|Breast Cancer|glaucoma|Rieger syndrome|Primary open angle glaucoma|Glaucoma Open-Angle|Endometrial Cancer|Cancer|chemical carcinogenesis|ADENOCARCINOMA LUNG|BREAST CARCINOMA|Endometriosis|congenital malformation|Tumors|Oral Cancer|prostate cancer|Breast Diseases|ENDOMETRIAL CARCINOMA|Cancer Lung|aqueous humor|Adenocarcinoma|Medulloblastoma|C…	CYP1B1-AS1(dist=34637)		Yes	C	T	3	0.01286	1.1828	0.3806	3	0.06728	1.1147	0.3472	3	0.007405	1.2894	0.2245	3	0.01104	1.1147	0.3472	0.007405	0.736399	0.965914	0.933809	0.992168	0.736399
rs10475878	P<0.01	5	167790204	intronic	WWC1	SwissProt: KIAA0869 # KIBRA # Kidney and brain protein # WW domain-containing protein 1 # HBeAg-binding protein 3 | Q8IX03 # B4DK05 O94946 Q6MZX4 Q6Y2F8 Q7Z4G8 Q8WVM4 Q9BT29 # Protein KIBRA # 1113 amino acids; 125301 Da ## Homodimer. Interacts with DDN. Interacts with DYNLL1 and histone H3. The interaction with DYNLL1 is mandatory for the recruitment and transactivation functions of ESR1 or DYNLL…			Yes	G	A	4	0.006026	1.1621	0.3695	3	0.004336	1.1518	0.2055	3	0.7201	1.0332	0.0742	3	0.5891	1.1518	0.2055	0.004336	0.74985	0.969522	0.871425	1.01448	0.74985
rs7772414	P<0.001 & linked SNPs P<0.01	6	159926996	intergenic	FNDC1(dist=233856)		SOD2(dist=173153)	Novoseek_Disorders: Necrosis|Tumors|Amyotrophic Lateral Sclerosis|Cancer|cell damage|Neurodegenerative Diseases|neurodegeneration|Shock|Breast Cancer|MERRF|Parkinson Disease|Progressive External Ophthalmoplegia|Malignant mesothelioma|Mitochondrial Diseases|ADENOCARCINOMA LUNG|Liver Diseases Alcoholic|PLEURAL MALIGNANT MESOTHELIOMA|Ischemia|prostate cancer|LUNG CARCINOMA|Adenocarcinoma|Anemia Side…	Yes	C	T	4	0.001289	1.2775	0.0013	3	3.502e-07	1.3982	0.0631	3	0.05479	1.2563	0.2803	3	0.006528	1.3982	0.0631	3.502e-07	0.815196	1.03201	0.903006	1.01556	0.815196
rs11160040	P<0.01	14	27329438	intergenic	NOVA1(dist=262478)	EntrezGeneSummary: This gene encodes a neuron-specific RNA-binding protein, a member of the Nova family of paraneoplastic disease antigens, that is recognized and inhibited by paraneoplastic antibodies. These antibodies are found in the sera of patients with paraneoplastic opsoclonus-ataxia, breast cancer, and small cell lung cancer. Alternatively spliced transcripts encoding distinct isoforms ha…	MIR4307(dist=48410)		Yes	T	G	3	0.06793	1.2477	0.7119	2	0.001906	1.3842	0.855	2	0.1697	1.2389	0.9331	2	0.0865	1.3842	0.855	0.001906	0.960789	1.00847	0.838053	0.966936	0.838053
rs1005132	P<0.01	22	19858867	intergenic	GNB1L(dist=16405)		TXNRD2(dist=4173)	Novoseek_Disorders: THYROID HORMONE RESISTANCE|Goiter|Hypothyroidism|Pituitary Tumors|SHORT STATURE|THYROID ADENOMA|Tachycardia|Thyroid Cancer|Growth retardation|somatic mutations|autoimmune thyroid disease|THYROID CARCINOMA|Hypercholesterolemia|THYROID PAPILLARY CARCINOMA|ADENOCARCINOMA LUNG|cell damage|Breast Cancer|Tumors|Rhabdomyosarcoma|VISUAL IMPAIRMENT|Autoimmune Diseases|Shock|HEPATOCELLU…	Yes	G	C	4	0.006024	1.2152	0.103	3	0.02297	1.1581	0.1296	3	0.2485	1.1381	0.5479	3	0.1099	1.1581	0.1296	0.006024	0.85989	1.02117	0.85099	1.02083	0.85099
rs72997400	P<0.01	3	2962267	intronic	CNTN4				No	G	A	4	0.001851	1.2057	0.3842	3	0.0928	1.0984	0.4151	3	0.02937	1.2299	0.8827	3	0.04266	1.0984	0.4151	0.001851	0.855146	1.01986	0.933368	0.991654	0.855146
rs9676881	Publication	19	10596780	downstream	KEAP1	Hartikainen et al, 2015: ER+ve cases treated with tamoxifen and RFS in all cases P=0.018			Yes	G	A	3	0.7955	1.0141	0.5511	3	0.8441	0.9907	0.7767	3	0.9155	0.9911	0.9788	3	0.8186	0.9907	0.7767	0.5511	0.958477	1.00463	0.875689	1.01283	0.875689
rs884678	P<0.001 & linked SNPs P<0.01	6	150658401	intergenic	PPP1R14C(dist=86873)	SwissProt: KEPI # Kinase-enhanced PP1 inhibitor # Serologically defined breast cancer antigen NY-BR-81 # PKC-potentiated PP1 inhibitory protein | Q8TAE6 # Q5VY83 Q96BB1 Q9H277 # Protein phosphatase 1 regulatory subunit 14C # 165 amino acids; 17843 Da ### Cytoplasm (By similarity). Membrane; Peripheral membrane protein (By similarity)# Detected in breast cancer## Has over 600-fold higher inhibitor…	IYD(dist=31627)		Yes	A	G	4	0.001178	0.7852	0.7421	3	7.192e-05	0.7586	0.9035	3	0.01995	0.759	0.3848	3	0.01698	0.7586	0.9035	7.192e-05	0.892388	1.01573	0.943059	1.00765	0.892388
rs2616652	P<0.001 & linked SNPs P<0.01	10	78907454	intronic	KCNMA1	Novoseek_Disorders: Paroxysmal Dyskinesias|Erectile Dysfunction|DIASTOLIC HYPERTENSION|Overactive bladder|Glioma|Cholera|Osteosarcoma|Cardiovascular Diseases|Breast Cancer|Tumors|Cancer|Astrocytoma|Impotence|Movement Disorders|STROKE|Asthma|Malignant Glioma|Neurological Disorders|Necrosis|Epilepsy|Glioblastoma			Yes	A	T	4	0.0004524	1.2559	0.1537	3	0.0003673	1.2374	0.0527	3	7.791e-06	1.5403	0.1038	3	0.0005377	1.2374	0.0527	7.791e-06	0.927785	1.01007	0.999138	0.999889	0.927785
rs1048290	Publication	19	10600442	exonic	KEAP1	Hartikainen et al, 2015: associated with RFS in all and ER+ve cases P=0.02			Yes	G	C	3	0.9163	0.9943	0.4328	3	0.5451	0.9717	0.7077	3	0.703	0.9682	0.9861	3	0.5435	0.9717	0.7077	0.4328	0.929383	0.99221	0.945523	1.00555	0.929383
rs73189039	P<0.001 & linked SNPs P<0.01	7	83953457	intergenic	SEMA3A(dist=129240)	QIAGEN_pathways: 14-3-3 Induced Intracellular Signaling |Actin-Based Motility by Rho Family GTPases |Activation of cAMP-Dependent PKA |Activation of PKA through GPCR |Activation of PKC through GPCR |Akt Signaling |Antioxidant Action of Vitamin-C |Apoptotic Pathways in Synovial Fibroblasts |Breast Cancer Regulation by Stathmin1 |cAMP Pathway |Cellular Apoptosis Pathway |CREB Pathway |DHA Signaling…	SEMA3D(dist=671415)		Yes	G	A	3	0.0006577	1.4506	0.6209	2	0.008733	1.3345	0.2286	2	0.001742	1.6279	0.6071	2	0.001396	1.3345	0.2286	0.0006577	0.960179	0.991838	0.931525	0.986955	0.931525
rs1319240	P<0.001 & linked SNPs P<0.01	2	56737821	intergenic	CCDC85A(dist=124512)		VRK2(dist=1535956)	SwissProt: Vaccinia-related kinase 2 | Q86Y07 # B4DKL0 D6W5D4 D6W5D6 Q49AK9 Q53EU9 Q53S39 Q53S77 Q53TU1 Q86Y08 Q86Y09 Q86Y10 Q86Y11 Q86Y12 Q8IXI5 Q99987 # Serine/threonine-protein kinase VRK2 # 508 amino acids; 58141 Da ## Isoform 1 interacts with MAP3K7, MAP2K7, MAP2K1 and KSR1. Isoform 1 and isoform 2 interact with RAN and MAPK8IP1. Isoform 1 interacts with Epstein-Barr virus BHRF1; this intera…	Yes	G	C	3	0.0008371	1.2922	0.0248	2	6.655e-05	1.3085	0.034	2	0.009129	1.7194	0.5699	2	0.01403	1.3085	0.034	6.655e-05	0.996726	1.00043	0.954755	0.994439	0.954755
rs9945817	P<0.001 & linked SNPs P<0.01	18	25215284	intergenic	CHST9(dist=449982)		CDH2(dist=315646)	Novoseek_Disorders: Metastasis|epithelial tumor|Tumors|Malignant mesothelioma|Melanoma|OVARIAN CARCINOMA|mesothelioma|Cancer|Carcinoma|PLEURAL MALIGNANT MESOTHELIOMA|Bladder Tumors|prostate cancer|Carcinoma Neuroendocrine|Ovarian Cancer|BLADDER CARCINOMA|Carcinoma Squamous Cell|primary tumor|aggressiveness|metastatic cancer|Adenocarcinoma|Breast Cancer|Carcinoma Lobular|Alzheimers Disease|BREAST …	Yes	A	G	4	0.005158	1.1848	0.7456	3	1.145e-05	1.2707	0.5994	3	0.08425	1.1847	0.4098	3	0.01576	1.2707	0.5994	1.145e-05	HWE	HWE	HWE	HWE	NA
rs12743375	P<0.001 & linked SNPs P<0.01	1	182257148	intergenic	ZNF648(dist=226301)		GLUL(dist=93691)	Novoseek_Disorders: Hyperammonemia|Hepatic Encephalopathy|HEPATOCELLULAR CARCINOMA|Brain Diseases|Gliosis|Liver Failure|Alzheimers Disease|neurodegeneration|Epilepsy Temporal Lobe|Reye Syndrome|Senile Plaques|Epiretinal Membrane|Brain Edema|Neuropathology|Tuberculosis|Amyotrophic Lateral Sclerosis|Neurodegenerative Diseases|Glioma|Porphyria Acute Intermittent|Cirrhosis|Neurological Disorders|meta…	Yes	G	A	2	5.034e-05	0.7242	0.1351	NA	NA	NA	NA	NA	NA	NA	NA	NA	NA	NA	NA	5.034e-05	Failed genotyping	Failed genotyping	Failed genotyping	Failed genotyping	NA
rs10875814	P<0.001 & linked SNPs P<0.01	12	48827761	intergenic	ZNF641(dist=82732)		ANP32D(dist=38687)	EntrezGeneSummary: Phosphoprotein 32 (PP32) is a tumor suppressor that can inhibit several types of cancers, including prostate and breast cancers. The protein encoded by this gene is one of at least two proteins that are similar in amino acid sequence to PP32 and are part of the same acidic nuclear phosphoprotein gene family. However, unlike PP32, the encoded protein is tumorigenic. The tumor su…	Yes	G	A	2	0.7174	1.0286	0.6871	2	0.7751	1.0189	0.678	2	5.603e-05	2.431	0.7594	2	0.001278	1.0189	0.678	5.603e-05	Failed genotyping	Failed genotyping	Failed genotyping	Failed genotyping	NA
rs1466480	P<0.001 & linked SNPs P<0.01	4	89070684	intronic	ABCG2	EntrezGeneSummary: The membrane-associated protein encoded by this gene is included in the superfamily of ATP-binding cassette (ABC) transporters. ABC proteins transport various molecules across extra- and intra-cellular membranes. ABC genes are divided into seven distinct subfamilies (ABC1, MDR/TAP, MRP, ALD, OABP, GCN20, White). This protein is a member of the White subfamily. Alternatively ref…			Yes	G	A	2	6.206e-05	1.508	0.4941	NA	NA	NA	NA	NA	NA	NA	NA	NA	NA	NA	NA	6.206e-05	Monomorphic	Monomorphic	Monomorphic	Monomorphic	NA
rs9966314	P<0.001 & linked SNPs P<0.01	18	25253815	intergenic	CHST9(dist=488513)		CDH2(dist=277115)	Novoseek_Disorders: Metastasis|epithelial tumor|Tumors|Malignant mesothelioma|Melanoma|OVARIAN CARCINOMA|mesothelioma|Cancer|Carcinoma|PLEURAL MALIGNANT MESOTHELIOMA|Bladder Tumors|prostate cancer|Carcinoma Neuroendocrine|Ovarian Cancer|BLADDER CARCINOMA|Carcinoma Squamous Cell|primary tumor|aggressiveness|metastatic cancer|Adenocarcinoma|Breast Cancer|Carcinoma Lobular|Alzheimers Disease|BREAST …	Yes	C	T	2	0.009414	1.411	0.4334	2	0.0002171	1.4923	0.579	2	0.1997	1.2556	0.5009	2	0.06446	1.4923	0.579	0.0002171	Monomorphic	Monomorphic	Monomorphic	Monomorphic	NA
rs6783619	P<0.001 & linked SNPs P<0.01	3	5104281	intergenic	BHLHE40(dist=77416)	Novoseek_Disorders: COLON CARCINOMA|Tumors|Carcinoma|Breast Cancer|Colorectal Cancer|Melanoma|Cancer	ARL8B(dist=59649)		Yes	G	A	3	0.01671	1.1739	0.3973	2	0.03264	1.1348	0.2939	2	0.0002624	2.2411	0.3831	2	0.008793	1.1348	0.2939	0.0002624	Failed genotyping	Failed genotyping	Failed genotyping	Failed genotyping	NA
rs7139412	P<0.001 & linked SNPs P<0.01	12	5279556	intergenic	KCNA5(dist=123602)		NTF3(dist=261724)	QIAGEN_pathways: 14-3-3 Induced Intracellular Signaling |Actin-Based Motility by Rho Family GTPases |Activation of cAMP-Dependent PKA |Activation of PKA through GPCR |Activation of PKC through GPCR |Akt Signaling |Antioxidant Action of Vitamin-C |Apoptotic Pathways in Synovial Fibroblasts |Breast Cancer Regulation by Stathmin1 |cAMP Pathway |Cellular Apoptosis Pathway |CREB Pathway |DHA Signaling…	Yes	G	A	3	0.0003443	1.2292	0.8009	2	0.000481	1.2228	0.6362	2	0.006322	1.254	0.68	2	0.005398	1.2228	0.6362	0.0003443	Failed genotyping	Failed genotyping	Failed genotyping	Failed genotyping	NA
rs80064099	P<0.001 & linked SNPs P<0.01	12	62468188	intronic	FAM19A2				No	A	T	3	0.0003484	1.3866	0.116	3	0.03437	1.1948	0.5035	3	0.8221	1.039	0.571	3	0.9658	1.1948	0.5035	0.0003484	Monomorphic	Monomorphic	Monomorphic	Monomorphic	NA
rs4660113	P<0.001 & linked SNPs P<0.01	1	235326034	intergenic	RBM34(dist=1463)		ARID4B(dist=4176)	Novoseek_Disorders: Breast Cancer|Tumors	Yes	T	C	4	0.002436	0.8542	0.0056	3	0.0004677	0.8491	0.8684	3	0.07785	0.8637	0.4197	3	0.03725	0.8491	0.8684	0.0004677	Monomorphic	Monomorphic	Monomorphic	Monomorphic	NA
rs146029075	P<0.001 & linked SNPs P<0.01	14	38661554	intergenic	FOXA1(dist=597229)	SwissProt: HNF3A # Forkhead box protein A1 # Transcription factor 3A # HNF-3-alpha # HNF-3A # TCF-3A # TCF3A | P55317 # B2R9H6 Q9H2A0 # Hepatocyte nuclear factor 3-alpha # 472 amino acids; 49148 Da ## Binds DNA as a monomer (By similarity). Interacts with FOXA2. Interacts with NKX2-1. Interacts with HDAC7. Interacts with the histone H3-H4 heterodimer. Associates with nucleosomes containing histon…	SSTR1(dist=15650)	Novoseek_Disorders: pituitary adenoma nonfunctioning|Prolactinoma|PITUITARY ADENOMA|Pituitary Tumors|Carcinoid|Insulinoma|THYROID CARCINOMA MEDULLARY|Acromegaly|Adenoma|Tumors|Gastrinoma|Pseudotumor Cerebri|Serotonin syndrome|Pancreatic Cancer|prostate cancer|Pheochromocytoma|Metastasis|liver metastases|Carcinoma Squamous Cell|Colon Cancer|Cancer Lung|primary tumor|Breast Cancer|Adenocarcinoma	Yes	C	T	3	0.0004931	1.5209	0.669	2	0.01018	1.3305	0.6641	2	0.01627	1.5186	0.6068	2	0.03704	1.3305	0.6641	0.0004931	Failed genotyping	Failed genotyping	Failed genotyping	Failed genotyping	NA
rs12449031	P<0.001 & linked SNPs P<0.01	16	78253201	intronic	WWOX	Novoseek_Disorders: Fragile Sites Chromosome|Cancer|Tumors|Hematopoietic Malignancies|Allelic Loss|BREAST CARCINOMA|Breast Cancer|primary tumor|Carcinoma Squamous Cell|epithelial tumor|Adenocarcinoma|Ovarian Cancer|Carcinoma|Metastasis|Chromosomal Aberrations|Leukemia			Yes	G	A	4	0.0009692	1.2224	0.0269	3	0.0007636	1.2048	0.0182	3	0.5566	1.0582	0.2929	3	0.2466	1.2048	0.0182	0.0007636	HWE	HWE	HWE	HWE	NA
rs6796579	P<0.01	3	55424386	intergenic	CACNA2D3(dist=315802)		WNT5A(dist=75357)	Novoseek_Disorders: Breast Cancer|invasive cancer|Metastasis|Tumors|Cancer|Melanoma|mammary tumor|familial adenomatous polyposis|primary tumor|Carcinoma Squamous Cell|BREAST CARCINOMA|Colon Cancer|Adenocarcinoma|prostate cancer	Yes	T	C	4	0.3508	1.064	0.7968	3	0.02585	1.1393	0.7289	3	0.0674	1.1992	0.0187	3	0.001055	1.1393	0.7289	0.001055	Failed genotyping	Failed genotyping	Failed genotyping	Failed genotyping	NA
rs111676424	P<0.01	21	35612711	intergenic	LINC00310(dist=50491)		KCNE2(dist=123612)		No	G	A	4	0.05752	1.1487	0.0753	3	0.001673	1.2299	0.0043	3	0.1066	1.2079	0.3375	3	0.01501	1.2299	0.0043	0.001673	Failed genotyping	Failed genotyping	Failed genotyping	Failed genotyping	NA
rs11649096	P<0.01	16	83617447	intronic	CDH13	Novoseek_Disorders: NSCLC|NSCLC Stage I|Tumors|Cancer|Cancer Lung|Allelic Loss|Carcinoma Squamous Cell|familial adenomatous polyposis|Adenocarcinoma|Endometrial Cancer|Cervical Cancer|Breast Cancer|Carcinoma|BREAST CARCINOMA|Seminoma|LUNG CARCINOMA|prostate cancer|Retinoblastoma|HEPATOCELLULAR CARCINOMA|Wilms tumor|Osteosarcoma|Colorectal Cancer|Metastasis|NASOPHARYNGEAL CARCINOMA|Adenoma|Ovarian…			Yes	A	G	3	0.001847	1.4329	0.3566	2	0.008451	1.3604	0.0473	2	0.0886	1.3365	0.0489	2	0.4911	1.3604	0.0473	0.001847	Failed genotyping	Failed genotyping	Failed genotyping	Failed genotyping	NA
rs11036297	P<0.01	11	5236740	intergenic	OR51V1(dist=14810)		HBB(dist=9956)	Novoseek_Disorders: beta-Thalassemia|Thalassemia|Hemoglobinopathies|Intermedia thalassemia|Erythroleukemia|SICKLE CELL DISEASE|alpha-Thalassemia|Thalassemia Major|ANEMIA, HYPOCHROMIC MICROCYTIC|Anemia|Sickle Cell Trait|Anemia Hemolytic|H DISEASE|Erythroid hyperplasia|Hemolysis|genetic disorder|HEMOGLOBINEMIA|Iron Overload|Erythrocytosis|SC Disease|HEMATOLOGIC DISORDERS|Klinefelters Syndrome|Malar…	Yes	A	G	4	0.002228	1.2627	0.6794	3	0.003497	1.227	0.7971	3	0.1275	1.2262	0.4026	3	0.04033	1.227	0.7971	0.002228	Failed genotyping	Failed genotyping	Failed genotyping	Failed genotyping	NA
rs76123085	P<0.01	2	137539031	intergenic	CXCR4(dist=663306)	Novoseek_Disorders: WHIM SYNDROME|immunodeficiency|Metastasis|HIV Infections|AIDS|Hypogammaglobulinemia|AIDS Dementia Complex|Tumors|Cancer|virus infection|primary tumor|Breast Cancer|HIV encephalitis|Glioblastoma|Glioma|Warts|Inflammation|Lymphocytic Leukemia Chronic B-Cell|Neovascularization|BREAST CARCINOMA|skin metastases|Leukemia|Osteosarcoma|Glioblastoma Multiforme|Leukemia B-Cell|Leukemia …	THSD7B(dist=209431)		Yes	A	C	4	0.002671	1.1835	0.4818	3	0.006531	1.1515	0.9417	3	0.01148	1.2523	0.1653	3	0.00682	1.1515	0.9417	0.002671	Monomorphic	Monomorphic	Monomorphic	Monomorphic	NA
rs4684112	P<0.01	3	12734872	intergenic	RAF1(dist=29172)	QIAGEN_pathways: 14-3-3 Induced Intracellular Signaling |Activation of cAMP-Dependent PKA |Activation of PKA through GPCR |Activation of PKC through GPCR |Akt Signaling |Aldosterone Signaling in Epithelial Cells |Alpha-Adrenergic Signaling |BAD Phosphorylation |BDNF Pathway |Beta-Adrenergic Signaling |Breast Cancer Regulation by Stathmin1 |cAMP Pathway |CCKBR-Gastrin Stimulated Signaling |CCR3 Pa…	TMEM40(dist=40520)		Yes	C	T	4	0.004036	0.8394	0.4581	3	0.02166	0.8828	0.6145	3	0.08025	0.8473	0.7914	3	0.095	0.8828	0.6145	0.004036	Failed genotyping	Failed genotyping	Failed genotyping	Failed genotyping	NA
rs9683051	P<0.01	3	12718144	intergenic	RAF1(dist=12444)	QIAGEN_pathways: 14-3-3 Induced Intracellular Signaling |Activation of cAMP-Dependent PKA |Activation of PKA through GPCR |Activation of PKC through GPCR |Akt Signaling |Aldosterone Signaling in Epithelial Cells |Alpha-Adrenergic Signaling |BAD Phosphorylation |BDNF Pathway |Beta-Adrenergic Signaling |Breast Cancer Regulation by Stathmin1 |cAMP Pathway |CCKBR-Gastrin Stimulated Signaling |CCR3 Pa…	TMEM40(dist=57248)		Yes	G	T	4	0.004995	0.8428	0.3935	3	0.03412	0.8918	0.6755	3	0.08152	0.8475	0.7902	3	0.0825	0.8918	0.6755	0.004995	Failed genotyping	Failed genotyping	Failed genotyping	Failed genotyping	NA
rs4646903	Publication	15	75011641	downstream	CYP1A1	Long et al, 2006: associated with DFS and OS			Yes	A	G	4	0.8312	0.9815	0.0448	3	0.7666	0.9764	0.1724	3	0.2515	0.8513	0.2097	3	0.5429	0.9764	0.1724	0.0448	Failed genotyping	Failed genotyping	Failed genotyping	Failed genotyping	NA
Cells highlighted in dark green have P<0.001 at stage 1 or P<0.05 at stage 2									Stage 1 meta-analysis P<0.001 & linked SNPs P<0.01				30				27				9				4			51
Cells highlighted in light green have P<0.01 at stage 1									Stage 1 meta-analysis P<0.01				30				24				12				21			37
									Previously published				0				0				0				2			8
									Total SNPs selected for stage 2				60				51				21				25			95
									Flanking gene(s) with functional relevance				44				37				16				18			75
									Stage 2 P<0.05 for same endpoint as stage 1				1				1				0				3			4
[truncated: 1 more columns]
