# Supplementary material for: Germline variation in ADAMTSL1 is associated with prognosis following breast cancer treatment in young women
Source: Nat Commun. 2017 Nov 21;8:1632. doi: 10.1038/s41467-017-01775-y (PMC5696339; doi:10.1038/s41467-017-01775-y)
Supplement: Supplementary file 5 — Supplementary Data 2 [file 41467_2017_1775_MOESM5_ESM.xlsx]

## Sheet: Supplementary Data 2
Published associations with breast cancer survival						P-values for stage 1 meta-analysis
SNP	Gene	Reference	Associated with:	Min P-value	HR (95% CI)	OS (adjusted for ER)	DFS (adjusted for ER)	OS Early onset (adjusted for ER)	DFS Early onset )adjusted for ER)	Min P value	Selected for replication by the current study?
rs4458204	CCL20	Li et al, 2014	BCS	1.9e-09	1.81 (1.49–2.19)	0.6105	0.3204	0.4975	0.3948	0.3204	No, published association includes the current study
rs148760487	KCNH7, BC042876	Guo et al, 2015	OS in ER-ve and ER+ve cases	1.5e-08	1.88 (1.51-2.34)	NA	NA	NA	NA	NA	No
rs2059614	EI24, CHEK 1	Guo et al, 2015	OS in ER-ve cases	1.91e-08	1.95 (1.55-2.47)	0.353302	0.160521	0.904606	0.803773	0.160521	No
rs8113308	ZNF350	Khan et al, 2015	OS in ER+ve tamoxifen treated cases only	6.34e-07	1.69 (1.37-2.07)	0.2965	0.649	0.8553	0.6287	0.2965	No
rs12358475	ECHDC3, PROSER2	Rafiq et al, 2014	DDFS	1.8e-06	0.75 (0.67-0.85)	5.61e-06	0.002232	0.0001625	0.01359	5.61e-06	No, published association includes the current study
rs1387389	PBX1	Rafiq et al, 2013	OS	3.8e-06	1.28 (1.16-1.43)	0.00797	0.03686	0.0007225	0.01044	0.0007225	No, published association includes the current study
rs3884558	RORa	Rafiq et al, 2013	OS	3.9e-06	1.46 (1.24-1.72)	0.2354	0.0464	0.0002716	2.777e-05	2.777e-05	No, published association includes the current study
rs1728400	LINC00917, FOXF1	Rafiq et al, 2014	DDFS	5.6e-06	1.25 (1.13-1.39)	0.0001661	0.001046	0.0009639	0.001688	0.0001661	No, published association includes the current study
rs9934948	ZFHX3, PSMD7	Shu et al, 2012	*OS and RFS	5.75e-06	1.29 (1.16-1.44)	0.06771	0.1571	0.3289	0.4258	0.06771	No
rs2774307	NTN1, SYT6	Rafiq et al, 2013	OS	7.9e-06	1.30 (1.16-1.47)	0.3268	0.8824	0.0005427	0.002969	0.0005427	No, published association includes the current study
rs421379	ARRDC3	Rafiq et al, 2014	DDFS	9.5e-06	1.49 (1.27-1.75)	0.004647	0.2224	0.0007203	0.01481	0.0007203	No, published association includes the current study
rs4778137	OCA2	Azzato et al, 2010b	OS in ER-ve cases	9.2e-05	0.56 (0.41-0.75)	NA	NA	NA	NA	NA	No
rs2479717	CCND3	Azzato et al, 2008	*OS and BCS	0.0001	AT: 1.27(1.08-1.5), TT: 1.43(1.08-1.91)	0.2628	0.00683	0.0758	0.002294	0.002294	No, we have previously tested variation linked to this gene
rs6500843	AURKA (RBFOX1-FOXM1 pathway)	Fagerholm et al, 2015	OS in chemo-treated cases only	0.0001	1.16 (1.08-1.26)	0.0166	0.006879	0.1242	0.4274	0.006879	No, published association includes the current study
rs13347	CD44	Jiang et al, 2012	*OS	0.0001	CT: 1.54 (1.02-2.3), TT: 2.84 (1.80-4.4)	0.7872	0.2081	0.8681	0.6681	0.2081	No
rs12508721	IL21	You et al, 2013	*OS	0.0001	CT: 0.48 (0.31-0.74), TT: 0.38 (0.19-0.74)	0.319	0.2551	0.4394	0.5467	0.2551	No
rs2546892	IL12B	Lei et al, 2015	OS and BCS in ER-ve cases after chemo only	0.000181	NA	0.1034	0.2813	0.08687	0.3004	0.08687	No
rs3803662	TOX3	Fasching et al, 2012	*OS and BCS	0.0002	CT: 0.97 (0.91-1.04), TT: 1.21 (1.09-1.35)	0.1282	0.2996	0.6842	0.7915	0.1282	No, published association includes the current study
rs881658	RXRA	Pande et al, 2013	*DFS	0.00021	1.38(1.16-1.63)	0.4665	0.465	0.04192	0.0009632	0.0009632	Yes, already selected based on significance
rs1367610	TGFBR2	Lei et al, 2015	OS and BCS in ER-ve cases after chemo only	0.000308	1.54 (1.22-1.95)	0.516	0.3338	0.09666	0.1507	0.09666	No
rs2853694	IL12B	Lei et al, 2015	OS and BCS in ER-ve cases after chemo only	0.000367	0.73 (0.61-0.87)	0.5683	0.9845	0.9995	0.6254	0.5683	No
rs11185659	RXRA	Pande et al, 2013	*DFS	0.00038	1.41(1.17-1.71)	0.2339	0.7153	0.966	0.1983	0.1983	Other SNPs linked to this gene were selected for replication
rs10881583	RXRA	Pande et al, 2013	*DFS	0.00077	1.32 (1.12-1.56)	0.8226	0.3283	0.158	0.008288	0.008288	Other SNPs linked to this gene were selected for replication
rs2981582	FGFR2	Bayraktar et al, 2013, Pirie et al, 2015	*BCS in all cases and in ER-ve cases	0.00085	1.09 (1.04-1.14)	0.8355	0.1968	0.8138	0.7986	0.1968	No
rs11155012	CCDC28A	Fagerholm et al, 2015	OS	0.001	1.21 (1.08-1.35)	0.0005447	0.006487	0.01295	0.3286	0.0005447	No, published association includes the current study
rs11225297	MMP7	Beeghly-Fadiel et al, 2009	*OS and DFS	0.001	AT: 0.7 (0.5-0.9), TT: 0.3 (0.1-0.8)	0.5833	0.4618	0.04991	0.003343	0.003343	No, we have previously tested variation linked to this gene
rs13281615	8q24.21	Sapkota et al 2013	RFS and OS	0.001	0.77 (0.65-0.90)	0.182	0.225	0.7663	0.9711	0.182	No
rs25487	XRCC1	Bewick et al, 2006	*BCS and DFS	0.001	AG: 0.9 (0.58-1.44), AA: 2.7(1.45-5.00)	0.5489	0.405	0.2852	0.4918	0.2852	No
rs11639960	MMP2	Slattery et al, 2013	*OS dominant model	0.001	0.59 (0.45-0.78)	0.6693	0.904	0.3626	0.7504	0.3626	Other SNPs linked to this gene were selected for replication
rs3218536	XRCC2	Lin et al, 2011	BCS and DFS	0.001	GA: 0.9 (0.58-1.44), AA: 2.7 (1.45-5.00)	0.3859	NA	NA	NA	0.3859	No
rs881657	RXRA	Pande et al, 2013	*DFS	0.0018	1.32 (1.11-1.56)	0.4653	0.4466	0.05108	0.001239	0.001239	Yes, already selected based on significance
rs5361	SELE	Kontogianni et al, 2013	*OS recessive model	0.002	NA	0.07918	0.1548	0.01584	0.05213	0.01584	No
rs1477017	MMP2	Slattery et al, 2013	*OS dominant model	0.002	0.64 (0.49-0.85)	0.2195	0.9761	0.7014	0.9544	0.2195	Other SNPs linked to this gene were selected for replication
rs4251864	PLAUR	Pande et al, 2013	DFS	0.0022	1.4 (1.13-1.75)	0.443203	0.125419	0.628979	0.608429	0.125419	No
rs6504950	COX11	Bayraktar et al, 2013	*OS recessive model	0.004	1.7 (1.1-2.6)	0.4395	0.3299	0.3862	0.2558	0.2558	Yes
rs10046	CYP1A1	Fasching et al, 2008	*DFS recessive model	0.004	0.51 (0.32-0.81)	0.8639	0.6092	0.6125	0.9427	0.6092	Other SNPs linked to this gene were selected for replication
rs1420542	DAPK1	Tapper et al, 2008	DDFS dominant model	0.004	1.65 (1.17-2.34)	0.9716	0.8066	0.626	0.8489	0.626	No, published association includes the current study
rs1420542	TOX3	Tapper et al, 2008	DDFS dominant model	0.004	1.65 (1.17-2.34)	0.9716	0.8066	0.626	0.8489	0.626	No, published association includes the current study
rs1800566	NQO1	Fagerholm et al, 2008 (OS), Pirie et al, 2015 (BCS in all and ER- cases)	*BCS in all and ER-ve cases dominant model, OS	0.0046	1.10 (1.03-1.17)	0.01	0.04584	0.3805	0.4303	0.01	No, published association includes the current study
rs7864987	RXRA	Pande et al, 2013	*DFS	0.0046	1.28 (1.08-1.53)	0.5994	0.4434	0.1823	0.03104	0.03104	Other SNPs linked to this gene were selected for replication
rs700519	CYP19A1	Long et al, 2006 (OS, DFS), Pirie et al, 2015 (BCS in ER+ cases)	*BCS in ER+ve cases, OS and DFS in all cases	0.005	1.30 (1.10-1.50)	NA	NA	NA	NA	NA	No
rs1992116	MMP2	Slattery et al, 2013	*OS dominant model	0.006	0.68 (0.52-0.89)	0.01117	0.2642	0.3598	0.4431	0.01117	Other SNPs linked to this gene were selected for replication
rs1943779	MMP7	Tapper et al, 2008	DDFS dominant model	0.007	0.62 (0.44-0.88)	0.2254	0.23	0.005953	0.01336	0.005953	No, published association includes the current study
rs889312	MAP3K1	Tapper et al, 2008	DDFS dominant model	0.007	0.63 (0.44-0.88)	0.8859	0.9986	0.7866	0.4322	0.4322	No, published association includes the current study
rs1799889	SERPINE1 (PAI-1)	Zhang et al, 2006	DFS (all cases), OS and DFS in Stage III cases	0.007	4G/5G: 1.2 (0.8-1.7), 4G/4G: 1.7 (1.1-2.4)	NA	NA	NA	NA	NA	No
rs3798577	ESR1	Tapper et al, 2008	DDFS	0.009	NA	0.4559	0.4324	0.6835	0.6999	0.4324	No, published association includes the current study
rs12900137	CYP19A1	Long et al, 2006 (DFS), Pirie et al, 2015 (BCS inER+ cases)	*DFS recessive model in all cases and BCS in ER+ve cases	0.01	2.1 (1.2-3.6)	0.575211	0.673752	0.374764	0.186715	0.186715	No
rs9934948	LOC100506172	Shu et al, 2012, Pirie etal, 2015	*OS	0.011	TC:1.31 (1.08-1.60), CC:1.67(1.34-2.09)	0.06771	0.1571	0.3289	0.4258	0.06771	No
rs243836	MMP2	Slattery et al, 2013	*OS	0.013	GA:1.15 (0.83-1.59), AA: 1.6 (1.1-2.31)	0.05003	0.3962	0.2963	0.1527	0.05003	Yes, also associated with reduced risk of developing breast cancer which is more pronounced in younger subjects (<55 years old) Zhou et al 2004
rs731236	VDR	Perna et al, 2013 (BCS), Pirie et al, 2015 (BCS in ER+ cases)	*BCS in ER+ve cases dominant model and BCS in all cases	0.017	1.09 (1.02-1.16)	0.9222	0.7157	0.3274	0.4955	0.3274	No
rs11536889	TLR4	Yang et al, 2013	*OS	0.017	1.38 (1.09-3.12)	0.544	0.6489	0.6212	0.8036	0.544	Yes
rs9676881	KEAP1	Hartikainen et al, 2015	ER+ve cases treated with tamoxifen and RFS in all cases	0.018	1.45	0.7955	0.8441	0.9155	0.8186	0.7955	Yes
rs1800872	IL10	Gerger et al, 2010	*DFS dominant model	0.019	1.48 (1.07-2.04)	0.8633	0.8872	0.2974	0.1511	0.1511	No
rs2010963	VEGF	Lu et al, 2005	*OS	0.02	GC: 1.2 (0.8-1.8), GG: 1.6 (1.0-2.5)	0.1423	0.1316	0.7491	0.2599	0.1316	No
rs2228480	ESR1	Tapper et al, 2008	DDFS	0.02	NA	0.2603	0.5502	0.589	0.3736	0.2603	No, published association includes the current study
rs11225395	MMP8	Decock et al, 2007	*OS and DFS recessive model in cases with TNM stage 0-2	0.02	0.7 (0.5-1.0)	0.2682	0.4079	0.8627	0.2961	0.2682	No
rs3775775	SULT1E1	Choi et al, 2005 (DFS in CHB), Pirie et al, 2015 (BCS in CEU in all cases and ER- cases)	*BCS in all and ER-ve cases and DFS in CHB	0.02	1.17 (1.03-1.31)	0.6268	0.8917	0.385	0.3207	0.3207	No
rs730154	CYP19A1	Long et al, 2006	*DFS recessive model	0.02	1.5 (1.1-2.0)	0.952	0.4743	0.506	0.3412	0.3412	No
rs1800795	IL6	DeMichele et al, 2003	*OS recessive model and DFS	0.02	2.6 (1.2-5.8)	0.8225	0.8604	0.8776	0.5332	0.5332	No
rs1048290	KEAP1	Hartikainen et al, 2015	RFS in all and ER+ve cases	0.02	1.47 (1.06-2.03)	0.9163	0.5451	0.703	0.5435	0.5435	Yes
rs52812045	CD24	Buck et al, 2013	*BCS recessive model and OS	0.02	1.83 (1.1-3.05)	NA	NA	NA	NA	NA	No
rs28566535	CYP19A1	Long et al, 2006 (DFS in CHB), Pirie et al, 2015 (BCS, ER+ cases in CEU)	*DFS recessive model in all cases (CHB) and BCS in ER+ve cases (CEU)	0.02	1.5 (1.1-2.1)	0.772622	0.941898	0.374764	0.186715	0.186715	No
CYP2D6 alleles *4, *5, *10, *41	CYP2D6	Schroth et al, 2007	RFS and EFS	0.02	2.24 (1.16-4.33)	NA	NA	NA	NA	NA	No
rs11225395	MMP8	Beeghly-Fadiel et al, 2012	*OS	0.021	CT: 0.9 (0.7-1.1), TT: 0.6 (0.4-0.9)	0.2682	0.4079	0.8627	0.2961	0.2682	No
rs3741378	SIPA1	Pei et al, 2013	*OS recessive model	0.022	2.16 (1.12-4.15)	0.8783	0.6665	0.5181	0.3798	0.3798	No
rs13281615	Desert	Tapper et al, 2008	DDFS recessive model	0.024	1.57 (1.06-2.32)	0.182	0.225	0.7663	0.9711	0.182	No, published association includes the current study
rs7867504	SLC28A3	Lee et al, 2013	*OS recessive model	0.027	2.6 (1.1-6.3)	0.4908	0.8939	0.3534	0.8496	0.3534	No
rs1801131	MTHFR	Martin et al, 2006	*BCS dominant model	0.03	2.05 (1.05-4.00)	0.6931	0.6241	0.264	0.1792	0.1792	No
rs1800470	TGF, IL6	Shu et al, 2004 (OS and DFS in CHB), Pirie et al 2015 (BCS in CEU)	*OS and DFS in CHB and BCS in CEU	0.03	TC:1.2 (0.8-1.8), CC:1.1(0.7-1.6)	0.3394	0.982	0.3063	0.7557	0.3063	No
rs9344	CCND1	Bewick et al, 2006	*DFS and BCS	0.03	AG: 0.8 (0.5-1.33), GG: 1.6 (0.9-2.69)	NA	NA	NA	NA	NA	No
CYP2C19 high enzyme activity promoter variant *17	CYP2C19	Schroth et al, 2007	RFS and EFS *17 vs Wt	0.03	0.45 (0.2-0.92)	NA	NA	NA	NA	NA	No
rs2886162	NFE2L2 (NRF2)	Hartikainen et al, 2012	*OS recessive model	0.032	1.69 (1.05-2.72)	NA	NA	NA	NA	NA	No
rs10477313	PPP2R2B	Jamshidi et al, 2013 (OS), Pirie et al, 2015 (BCS in ER+)	*OS in all cases and BCS in ER+ cases	0.035	1.4 (1.13-1.75)	0.01863	0.1102	0.3909	0.4702	0.01863	No
rs2333227	MPO	Ambrosone et al, 2005 (OS and DFS), Pirie et al, 2015 (BCS in ER+ cases)	BCS in ER+ve cases dominant model, OS and DFS in all cases	0.036	1.09 (1.01-1.17)	0.5652	0.8408	0.538	0.5154	0.5154	No
rs13181	ERCC2	Bewick et al, 2011	*BCS recessive model	0.04	1.9 (1.06-3.26)	0.03033	0.02551	0.8731	0.6905	0.02551	No
rs936306	CYP19A1	Long et al, 2006	*DFS recessive model	0.04	1.4 (1.0-2.0)	0.8774	0.4271	0.5356	0.3406	0.3406	No
rs1902586	CYP19A1	Long et al, 2006 (DFS in CHB), Pirie et al, 2015 (BCS in CEU)	*DFS recessive model (CHB) and BCS (CEU) in ER+ve cases	0.04	1.4 (1.0-2.0)	0.750354	0.913351	0.374764	0.186715	0.186715	No
rs7121	GNAS1	Otterbach et al, 2006	*OS	0.04	CT: 1.72 (0.91-3.25), TT: 2.08 (1.01-4.27)	0.947425	0.195319	0.820333	0.309767	0.195319	No
rs599774	LSP1	Tapper et al, 2008	DDFS	0.042	NA	0.5747	0.5719	0.6804	0.7773	0.5719	No, published association includes the current study
rs1029946	PRKAG2	Jamshidi et al, 2013	*OS recessive model	0.044	0.57 (0.3-0.9)	0.3266	0.5386	0.09329	0.095	0.09329	No
rs1042522	TP53	Toyama et al, 2007	*DFS recessive model	0.047	1.67 (1.01-2.76)	0.6896	0.2961	0.2318	0.4821	0.2318	No
rs251864	ZFP36	Upadhyay et al, 2012	*OS	0.0477	AG: 2.19 (1.15-4.14), GG: 1.50 (0.58-3.92)	0.8434	0.9995	0.1431	0.3096	0.1431	No
rs861539	XRCC3	Castro et al, 2013 (DFS), Bewick et al, 2006 (BCS)	*DFS and BCS	0.049	CT+TT: 2.8 (1.0-9.2), TT: 2.0 (1.06-3.82)	0.1697	0.2773	0.4061	0.5242	0.1697	No
rs1695	GSTP1	Sweeney et al, 2000	*OS	0.05	AG: 0.8 (0.5-1.3), GG: 0.3 (0.1-1.0)	0.2976	0.2524	0.3107	0.192	0.192	Yes
rs3784099	RAD51L1	Shu et al, 2012	OS and RFS	1.17E-07	1.49 (1.28-1.72)	0.4968	0.3558	0.7983	0.2434	0.2434	Yes
rs1805386	LIG4	Goode et al, 2002	*OS recessive model	NA	4.15 (1.85-9.30)	0.03401	0.05817	0.08542	0.04274	0.03401	No
rs16949649	NME1	Qu et al, 2008	*BCS dominant model and DFS	NA	1.4(1.1-1.9 )	0.128	0.4743	0.09181	0.3816	0.09181	No
rs8136803	TIMP3	Peterson et al, 2009	*DFS	NA	GT: 1.1 (0.8-1.6), TT: 3.9 (1.4-10.6)	0.1659	0.1286	0.2502	0.2746	0.1286	No
rs4646903	CYP1A1	Long et al, 2006	*DFS and OS	NA	1.6 (1.2-2.2)	0.8312	0.7666	0.2515	0.5429	0.2515	yes
rs2302254	NME1	Qu et al, 2008	*DFS dominant model	NA	1.3 (1.0-1.6)	0.9537	0.8952	0.3136	0.8716	0.3136	No
rs2070744	ENOS (NOS3)	Choi et al, 2006	*DFS	NA	2.1 (1.03-4.33)	0.3526	0.5369	0.7394	0.471	0.3526	No
rs4860	COMT	Long et al, 2007	*DFS	NA	1.6 (1.1-2.4)	NA	NA	NA	NA	NA	No
Associations with p≤0.05 only
OS: Overall survival, DFS: Disease-free survival, DDFS: Distant disease-free survival, EFS: Event-free survival, BCS: Breast cancer-specific survival, ER: Oestrogen receptor status.
NA: Not available in the current study.
*These estimates are taken from Additional File 3 of Pirie et al (2015)
