# Supplementary material for: Germline variation in ADAMTSL1 is associated with prognosis following breast cancer treatment in young women
Source: Nat Commun. 2017 Nov 21;8:1632. doi: 10.1038/s41467-017-01775-y (PMC5696339; doi:10.1038/s41467-017-01775-y)
Supplement: Supplementary file 6 — Supplementary Data 3 [file 41467_2017_1775_MOESM6_ESM.xlsx]

## Sheet: Supplementary Data 3
Chr	Pos (hg38)	LD (r2)	LD (D')	rsID	Ref	Alt	AFR (MAF)	AMR (MAF)	ASN (MAF)	EUR (MAF)	Promoter histone marks	Enhancer histone marks	DNAse	Proteins bound	Motifs changed	Gene	Functional annotation	Exon	Intron	CADD score	GERP score	RegulomeDB score	GeneX	P-value for EQTL analysis of geneX in breast mammary tissue from GTEx	GeneY	P-value for EQTL analysis of geneY in breast mammary tissue from GTEx	GeneZ	P-value for EQTL analysis of geneZ in breast mammary tissue from GTEx	GeneZZ	P-value for EQTL analysis of gene in breast mammary tissue from GTEx
9	18771500	0.25	0.9	rs72690537	A	G	0.01	0.05	0.12	0.09	FAT	ESDR, FAT, GI, ADRL, HRT, KID, LNG, MUS, OVRY	BRN,HRT,LNG,MUS,MUS,MUS		BDP1,CCNT2	ADAMTSL1	intron_variant	-	17/28	0.773	-8.54	5	ADAMTSL1	0.075	NA	NA	NA	NA	NA	NA
9	18773442	0.28	0.91	rs72690541	C	G	0.01	0.04	0.13	0.1					CTCF	ADAMTSL1	intron_variant	-	17/28	2.413	-1.76	No Data	ADAMTSL1	0.053	NA	NA	NA	NA	NA	NA
9	18777198	0.52	1	rs41268983	A	C	0.01	0.08	0.1	0.15		PANC, GI			AP-2,BDP1	ADAMTSL1	missense_variant	19/29	-	12.05	5.75	No Data	ADAMTSL1	0.3	NA	NA	NA	NA	NA	NA
9	18777424	0.63	0.99	rs45579937	G	A	0.02	0.09	0.11	0.18		PANC			E2A,Lmo2-complex,Myf,Rad21,TCF12,ZEB1,Zfp691	ADAMTSL1	synonymous_variant	19/29	-	0.185	2.8	5	ADAMTSL1	0.52	NA	NA	NA	NA	NA	NA
9	18778191	0.64	1	rs2289007	C	G	0.02	0.09	0.11	0.18		SKIN, GI, ADRL, HRT, MUS, PANC			Smad3,Smad	ADAMTSL1	intron_variant	-	19/28	8.639	1.94	5	ADAMTSL1	0.52	NA	NA	NA	NA	NA	NA
9	18779611	0.65	1	rs56235899	C	T	0.02	0.09	0.1	0.18	PANC	SKIN, MUS			CACD,Ets,GR,Irf,Klf4,Klf7,TATA	ADAMTSL1	intron_variant	-	19/28	0.547	0.235	5	ADAMTSL1	0.52	NA	NA	NA	NA	NA	NA
9	18781441	1	1	rs10963755	G	C	0.39	0.22	0.41	0.25			SKIN		Foxj1,Hoxb13,STAT,Zfp105	ADAMTSL1	intron_variant	-	19/28	7.185	2.36	No Data	ADAMTSL1	0.88	NA	NA	NA	NA	NA	NA
9	18781442	0.27	-1	rs12377429	T	C	0.24	0.34	0.03	0.44		SKIN, VAS	SKIN		Foxj1,Hoxb13,Zfp105	ADAMTSL1	intron_variant	-	19/28	9.135	3.48	No Data	ADAMTSL1	0.5	NA	NA	NA	NA	NA	NA
9	18781758	0.65	1	rs55845470	G	T	0.04	0.09	0.11	0.18		FAT, VAS			BRCA1,Sox	ADAMTSL1	intron_variant	-	19/28	2.176	1.46	5	ADAMTSL1	0.42	NA	NA	NA	NA	NA	NA
9	18782328	0.21	0.97	rs10811031	T	G	0.21	0.09	0.31	0.07			VAS		Arid5a,BCL,DMRT2,Irf,Pax-5,RBP-Jkappa,RXRA,STAT	ADAMTSL1	intron_variant	-	19/28	2.999	-1.22	5	ADAMTSL1	0.32	NA	NA	NA	NA	NA	NA
9	18782706	0.22	1	rs10811032	C	T	0.21	0.08	0.31	0.07						ADAMTSL1	intron_variant	-	19/28	2.926	1.37	5	ADAMTSL1	0.34	NA	NA	NA	NA	NA	NA
9	18783334	0.22	1	rs16937066	C	T	0.2	0.08	0.3	0.07					HNF1,Pou3f3,Pou5f1	ADAMTSL1	intron_variant	-	19/28	1.042	-1.38	No Data	ADAMTSL1	0.34	NA	NA	NA	NA	NA	NA
9	18786183	0.33	0.62	rs715212	A	C	0.32	0.2	0.11	0.28		FAT, STRM, BRST, GI, ADRL, HRT, LNG, MUS, OVRY, VAS, BONE	IPSC,GI,VAS		SRF,YY1	ADAMTSL1	intron_variant	-	19/28	2.378	-2.35	5	ADAMTSL1	0.5	NA	NA	NA	NA	NA	NA
9	18786563	0.59	0.94	rs72690557	C	T	0.13	0.13	0.11	0.18		FAT, STRM, BRST, SKIN, GI, ADRL, HRT, LNG, OVRY, MUS, VAS, BRN, BONE	HRT,MUS,GI			ADAMTSL1	intron_variant	-	19/28	5.444	0.141	No Data	ADAMTSL1	0.44	NA	NA	NA	NA	NA	NA
9	18786779	0.21	0.94	rs10732209	T	C	0.63	0.62	0.95	0.58			MUS,MUS,VAS			ADAMTSL1	intron_variant	-	19/28	8.506	1.34	5	ADAMTSL1	0.28	NA	NA	NA	NA	NA	NA
9	18786780	0.57	0.94	rs72690558	G	A	0.02	0.12	0.1	0.18		FAT, STRM, BRST, MUS, SKIN, GI, ADRL, HRT, KID, LNG, OVRY, VAS, BRN, BONE	MUS,MUS,VAS		Hand1	ADAMTSL1	intron_variant	-	19/28	10.04	3.51	5	ADAMTSL1	0.42	NA	NA	NA	NA	NA	NA
9	18786989	0.58	0.93	rs72690561	G	C	0.13	0.13	0.11	0.18		FAT, STRM, BRST, MUS, SKIN, GI, ADRL, HRT, LNG, OVRY, VAS, BRN, BONE	LNG,SKIN,SKIN,SKIN,BRN,BRN,HRT,KID,LNG,MUS,MUS,GI,OVRY,MUS,MUS,VAS,BRN,SKIN,LNG		BCL,DEC,Nanog,PU.1,Pax-5,STAT,p300	ADAMTSL1	intron_variant	-	19/28	9.37	3.03	4	ADAMTSL1	0.44	NA	NA	NA	NA	NA	NA
9	18787060	0.22	0.97	rs10963758	A	T	0.31	0.08	0.33	0.07			SKIN,SKIN,BRN,BRN,HRT,LNG,MUS,MUS,GI,OVRY,VAS,BRN,SKIN,LNG	CFOS	GR,Pax-4	ADAMTSL1	intron_variant	-	19/28	3.968	2.55	4	ADAMTSL1	0.95	NA	NA	NA	NA	NA	NA
9	18787383	0.24	0.99	rs2033543	A	C	0.63	0.63	0.98	0.58	FAT, GI	FAT, STRM, BRST, MUS, SKIN, GI, ADRL, HRT, LNG, OVRY, VAS, BRN, BONE	SKIN,ADRL,BRN,HRT,GI,LNG,MUS,MUS,GI,BRST,MUS,VAS		LBP-1,LBP-9,Rad21,Smad3	ADAMTSL1	intron_variant	-	19/28	7.891	-0.754	5	ADAMTSL1	0.17	NA	NA	NA	NA	NA	NA
9	18787658	0.58	0.93	rs72690565	A	G	0.15	0.13	0.11	0.18		FAT, STRM, BRST, MUS, SKIN, GI, ADRL, HRT, LNG, OVRY, VAS, BRN, BONE	ESDR,LNG,LNG,MUS,MUS,GI,VAS		Rad21	ADAMTSL1	intron_variant	-	19/28	10.22	0.158	No Data	ADAMTSL1	0.4	NA	NA	NA	NA	NA	NA
9	18787930	0.56	0.91	rs72690567	T	C	0.14	0.13	0.11	0.19		FAT, STRM, BRST, MUS, SKIN, GI, ADRL, HRT, OVRY, VAS, BRN, BONE	IPSC,PANC		STAT,Smad	ADAMTSL1	intron_variant	-	19/28	0.032	-5.21	5	ADAMTSL1	0.44	NA	NA	NA	NA	NA	NA
9	18788116	0.24	0.94	rs10811033	A	T	0.58	0.57	0.7	0.55					FXR,HNF4,Mef2,PLZF	ADAMTSL1	intron_variant	-	19/28	0.316	-1.88	5	ADAMTSL1	0.5	NA	NA	NA	NA	NA	NA
9	18789130	0.53	0.91	rs4977432	T	C	0.07	0.12	0.11	0.18		FAT, GI	THYM		XBP-1,p300	ADAMTSL1	intron_variant	-	19/28	8.171	1.94	No Data	ADAMTSL1	0.73	NA	NA	NA	NA	NA	NA
9	18794989	0.51	0.88	rs72690576	C	T	0.04	0.12	0.12	0.18		HRT			Pbx3	ADAMTSL1	intron_variant	-	19/28	10.48	-0.212	No Data	ADAMTSL1	0.98	NA	NA	NA	NA	NA	NA
9	18797182	0.51	0.91	rs2289004	C	T	0.01	0.11	0.12	0.17		ESDR, FAT, SKIN, BRN, HRT, MUS, GI, BONE			COMP1,Pax-2	ADAMTSL1	intron_variant	-	20/28	9.812	0.572	5	ADAMTSL1	0.91	NA	NA	NA	NA	NA	NA
9	18798094	0.5	0.9	rs4977439	G	A	0.04	0.12	0.12	0.17		FAT, SKIN, BRN, MUS	SKIN		Elf3,Foxp1,GATA,HDAC2,Ik-2,NF-AT,RXRA,SPIB,Zfp105,p300	ADAMTSL1	intron_variant	-	20/28	0.408	-5.46	6	ADAMTSL1	0.99	NA	NA	NA	NA	NA	NA
9	18798271	0.51	0.91	rs4977440	C	G	0.04	0.11	0.12	0.17		ESDR, FAT, SKIN, VAS, BRN, ADRL, MUS, BONE	SKIN,SKIN,MUS,MUS,SKIN		AP-2,Pax-1,Roaz,Zbtb12	ADAMTSL1	intron_variant	-	20/28	8.753	4.28	5	ADAMTSL1	0.99	NA	NA	NA	NA	NA	NA
9	18798895	0.51	0.9	rs72690578	A	T	0.09	0.11	0.11	0.17		ESDR, FAT, BRN, ADRL, GI, MUS, SKIN, BONE			GATA	ADAMTSL1	intron_variant	-	20/28	5.397	-1.23	5	ADAMTSL1	0.89	NA	NA	NA	NA	NA	NA
9	18799414	0.46	0.77	rs10811036	C	G	0.28	0.18	0.36	0.2			ESDR,LNG,SKIN	JUND	HNF4,SETDB1	ADAMTSL1	intron_variant	-	20/28	3.292	-5.68	4	ADAMTSL1	0.91	NA	NA	NA	NA	NA	NA
9	18800986	0.29	0.57	rs79112248	AT	A	0.2	0.32	0.37	0.27		ESDR, ESC, BLD, MUS	MUS,MUS		Foxa,Pou2f2,Pou3f3,Pou5f1,Sox,p300	ADAMTSL1	intron_variant	-	20/28	unknown	-0.507	5	ADAMTSL1	NA	NA	NA	NA	NA	NA	NA
9	18802724	0.39	0.63	rs4977443	C	G	0.06	0.27	0.1	0.25					Brachyury,RXRA	ADAMTSL1	intron_variant	-	20/28	2.732	0.422	6	ADAMTSL1	0.28	NA	NA	NA	NA	NA	NA
9	18804132	0.28	0.56	rs7034696	C	T	0.23	0.32	0.36	0.27					Hoxd8,Sox,TATA,TEF	ADAMTSL1	intron_variant	-	20/28	5.598	0.474	6	ADAMTSL1	0.82	NA	NA	NA	NA	NA	NA
9	18806502	0.4	0.73	rs4977445	C	A	0.28	0.27	0.5	0.3		ESDR, GI, ADRL, PANC, LNG, MUS, LIV	BRN,BRN,HRT,LNG,MUS,MUS	FOXA1,FOXA2	Pax-5,Zfx	ADAMTSL1	intron_variant	-	20/28	11.89	2.63	4	ADAMTSL1	0.46	NA	NA	NA	NA	NA	NA
9	18806901	0.34	0.71	rs6475247	G	A	0.38	0.29	0.5	0.33		ESDR, ADRL, PANC, LNG, MUS, GI	ADRL,BRN,BRN,LNG,MUS,MUS,GI			ADAMTSL1	intron_variant	-	20/28	0.464	-5.17	5	ADAMTSL1	0.6	NA	NA	NA	NA	NA	NA
9	18806929	0.35	0.72	rs4977446	G	T	0.3	0.28	0.51	0.33		ESDR, ADRL, PANC, LNG, MUS, GI	ADRL,BRN,BRN,LNG,MUS,MUS,GI		ERalpha-a,Esr2,Hsf	ADAMTSL1	intron_variant	-	20/28	8.111	3.86	5	ADAMTSL1	0.4	NA	NA	NA	NA	NA	NA
9	18806955	0.34	0.71	rs11371280	T	TA	0.51	0.3	0.54	0.33		ESDR, ADRL, PANC, LNG, MUS, GI	ADRL,BRN,BRN,LNG,MUS,MUS,GI		ZID	ADAMTSL1	intron_variant	-	20/28	unknown	-1.58	No Data	ADAMTSL1	NA	NA	NA	NA	NA	NA	NA
9	18807001	0.4	0.66	rs4977447	A	G	0.04	0.22	0.34	0.27		ESDR, ADRL, PANC, LNG, MUS, GI	ADRL,LNG,MUS,MUS,GI		Arid5b,Pitx2	ADAMTSL1	intron_variant	-	20/28	4.162	-2.73	5	ADAMTSL1	0.74	NA	NA	NA	NA	NA	NA
9	18807073	0.39	0.73	rs4977448	G	T	0.16	0.26	0.49	0.31		ESDR, ADRL, LNG, GI	BRN,LNG		DMRT5,Osr,ZEB1	ADAMTSL1	intron_variant	-	20/28	5.154	-3.65	5	ADAMTSL1	0.6	NA	NA	NA	NA	NA	NA
9	18809030	0.37	0.62	rs72690587	G	A	0.21	0.2	0.36	0.25			LNG		AP-2,HES1	ADAMTSL1	intron_variant	-	20/28	9.934	0.696	5	ADAMTSL1	0.92	NA	NA	NA	NA	NA	NA
9	18815420	0.22	0.51	rs10963781	C	T	0.09	0.2	0.31	0.22						ADAMTSL1	intron_variant	-	20/28	1.027	0.109	No Data	ADAMTSL1	0.64	NA	NA	NA	NA	NA	NA
9	18817953	0.26	0.53	rs12343558	T	G	0.02	0.2	0.26	0.23					LRH1	ADAMTSL1	intron_variant	-	21/28	3.516	-1.46	No Data	ADAMTSL1	0.65	NA	NA	NA	NA	NA	NA
9	18820628	0.26	0.69	rs934470	A	G	0.47	0.36	0.74	0.38						ADAMTSL1	intron_variant	-	21/28	5.533	0.43	5	ADAMTSL1	0.75	NA	NA	NA	NA	NA	NA
9	18833549	0.21	0.5	rs10963788	T	C	0.02	0.2	0.24	0.22					Foxp1,Hoxd10,Pou5f1,Sox	ADAMTSL1	intron_variant	-	1/3	0.92	0.109	6	ADAMTSL1	0.79	NA	NA	NA	NA	NA	NA
12	104382687	0.3	0.6	rs56372209	T	C	0.01	0.03	0.19	0.05			LNG		CCNT2,CTCF,GATA,Myb,Rad21,SMC3,TAL1,YY1	32kb 3' of TXNRD1	regulatory_region_variant	-	-	0.714	-2.42	5	TXNRD1	0.33	CHST11	0.041	NA	NA	NA	NA
12	104403426	0.25	0.59	rs73183724	A	G	0	0.01	0	0.04					Pou2f2	52kb 5' of CHST11	intergenic_variant	-	-	4.542	1.34	7	TXNRD1	0.031	CHST11	0.2	NA	NA	NA	NA
12	104410836	0.37	0.64	rs56186534	G	C	0.01	0.03	0.18	0.06		FAT, MUS, BONE			AP-1,RXRA	44kb 5' of CHST11	regulatory_region_variant	-	-	2.046	0.235	5	TXNRD1	0.044	CHST11	0.31	NA	NA	NA	NA
12	104413900	0.92	1	rs73183733	T	C	0.07	0.04	0.18	0.07		ESC, IPSC, BLD, PLCNT, CRVX				41kb 5' of CHST11	intergenic_variant	-	-	1.583	-0.691	7	TXNRD1	0.2	CHST11	0.29	NA	NA	NA	NA
12	104414243	0.84	0.98	rs11112041	A	T	0.16	0.06	0.18	0.07		ESC, ESDR, IPSC, BLD, PLCNT, CRVX			EBF	41kb 5' of CHST11	regulatory_region_variant	-	-	4.444	-2.77	5	TXNRD1	0.23	CHST11	0.23	NA	NA	NA	NA
12	104415685	0.23	0.82	rs56135659	C	G	0.24	0.24	0.38	0.16		ESC, ESDR, PLCNT, THYM, BLD	ESDR		AP-1,CAC-binding-protein,EWSR1-FLI1,SP1,TATA,TFII-I,WT1,Zfp281,Zfp740	40kb 5' of CHST11	intergenic_variant	-	-	0.107	-3.24	5	TXNRD1	0.39	CHST11	0.14	NA	NA	NA	NA
12	104417682	0.57	1	rs2464683	T	C	0.34	0.12	0.18	0.1					Arid3a,Barhl1,Barx2,Bbx,Bsx,CDP,Dbx1,Dbx2,En-1,Esx1,GCNF,Hbp1,Hlx1,Hmx,Hoxa7,Hoxb4,Hoxb7,Hoxb8,Hoxc6,Hoxd8,Isl2,Lhx3,Msx-1,Ncx,Nkx2,Nkx6-1,Nobox,OTX,Pax-6,Pax7,Pbx-1,Phox2a,Pou2f2,Pou3f2,Pou3f4,Prrx1,Prrx2,Sox	38kb 5' of CHST11	intergenic_variant	-	-	9.28	0.323	6	TXNRD1	0.72	CHST11	0.14	NA	NA	NA	NA
12	104418287	1	1	rs112541030	A	G	0.07	0.04	0.18	0.06					E2A,GATA,Myc,SIRT6	37kb 5' of CHST11	intergenic_variant	-	-	0.462	-0.806	6	TXNRD1	0.82	CHST11	0.059	NA	NA	NA	NA
12	104418787	1	1	rs12302097	A	G	0.09	0.04	0.18	0.06			GI		Homez,Myb,RFX5,ZEB1	37kb 5' of CHST11	intergenic_variant	-	-	3.016	1.47	6	TXNRD1	0.65	CHST11	0.057	NA	NA	NA	NA
12	104419493	0.82	0.97	rs73183738	C	T	0.06	0.04	0.18	0.05					TAL1	36kb 5' of CHST11	intergenic_variant	-	-	1.784	0.872	7	TXNRD1	0.34	CHST11	0.099	NA	NA	NA	NA
12	104424563	0.84	1	rs11615592	A	C	0.02	0.03	0.19	0.05					BCL,Irf,Pax-5,RXRA,TCF12,ZEB1	31kb 5' of CHST11	intergenic_variant	-	-	4.938	1.51	5	TXNRD1	0.49	CHST11	0.13	NA	NA	NA	NA
12	104424844	0.84	1	rs73183742	A	G	0.02	0.03	0.19	0.05						30kb 5' of CHST11	intergenic_variant	-	-	1.912	1.07	7	TXNRD1	0.47	CHST11	0.12	NA	NA	NA	NA
12	104435353	0.26	0.52	rs11614824	G	A	0.07	0.06	0.19	0.06		ESDR, IPSC		MAFK	AIRE	20kb 5' of CHST11	intergenic_variant	-	-	2.853	1.23	4	TXNRD1	0.27	CHST11	0.13	NA	NA	NA	NA
12	104446644	0.2	1	rs117062324	C	G	0	0	0	0.01		PLCNT			CEBPB,NRSF,PTF1-beta	8.7kb 5' of CHST11	intergenic_variant	-	-	0.978	0.357	7	TXNRD1	NA	CHST11	NA	NA	NA	NA	NA
16	56544380	0.58	0.77	rs374725	T	C	0.12	0.11	0.18	0.06		BRN				21kb 5' of MT4	intergenic_variant	-	-	1.532	0.268	7	MT4	Not sufficiently expressed	MT3	0.92	MT1E	0.55	MT1F	0.87
16	56547133	0.38	0.77	rs672024	T	C	0.01	0.02	0	0.04	ESC, ESDR, IPSC, BRN, SKIN, BRST	ESC, ESDR, LNG, IPSC, BRST, BLD, STRM, BRN, SKIN, GI, ADRL, MUS, THYM, CRVX, LIV	ESC,ESDR,ESDR,ESC,BRST,SKIN,SKIN,SKIN,MUS,BRST,SKIN		AIRE,Ehf,Ets,Nrf-2,STAT,TATA,TR4	18kb 5' of MT4	intergenic_variant	-	-	6.879	-0.983	4	MT4	Not sufficiently expressed	MT3	0.67	MT1E	0.63	MT1F	0.54
16	56548501	0.59	0.78	rs16959627	C	T	0.13	0.11	0.18	0.06		ESC, ESDR, IPSC, FAT, BRST, BLD, STRM, BRN, SKIN, ADRL, CRVX, LIV, VAS	ESC		LBP-1,NRSF,Pax-5,STAT,Tel2,p300	17kb 5' of MT4	intergenic_variant	-	-	3.981	1.45	5	MT4	Not sufficiently expressed	MT3	0.91	MT1E	0.55	MT1F	0.86
16	56551293	0.59	0.78	rs204656	G	A	0.04	0.1	0.15	0.06		BRN, ADRL, LNG, LIV				14kb 5' of MT4	intergenic_variant	-	-	0.208	-0.725	7	MT4	Not sufficiently expressed	MT3	0.98	MT1E	0.42	MT1F	0.72
16	56563362	0.61	0.8	rs282231	A	G	0.06	0.1	0.16	0.07					Egr-1,Hic1,TATA,ZBTB7A	1.7kb 5' of MT4	upstream_gene_variant	-	-	0.741	-5.96	5	MT4	Not sufficiently expressed	MT3	0.41	MT1E	0.051	MT1F	0.48
16	56563571	0.64	0.8	rs282233	C	T	0.02	0.1	0.16	0.06		SKIN				1.5kb 5' of MT4	upstream_gene_variant	-	-	3.88	0.285	5	MT4	Not sufficiently expressed	MT3	0.65	MT1E	0.1	MT1F	0.38
16	56564029	0.64	0.8	rs282234	T	C	0.05	0.1	0.16	0.06					Mxi1,Myc,SREBP,TATA	1kb 5' of MT4	upstream_gene_variant	-	-	3.203	-0.75	5	MT4	Not sufficiently expressed	MT3	0.73	MT1E	0.071	MT1F	0.17
16	56568440	0.34	1	rs669293	T	C	0.36	0.15	0.26	0.17					Sin3Ak-20	MT4	intron_variant	-	2/2	0.582	-7.21	5	MT4	Not sufficiently expressed	MT3	0.97	MT1E	0.6	MT1F	0.2
16	56568704	0.34	1	rs396230	T	C	0.36	0.15	0.26	0.17			LNG		GATA,Hoxa5,Maf,SETDB1,TAL1,Zfp410	MT4	intron_variant	-	2/2	8.61	3.34	5	MT4	Not sufficiently expressed	MT3	0.97	MT1E	0.6	MT1F	0.2
16	56569326	1	1	rs405536	C	T	0.05	0.1	0.16	0.06					Ik-1,LUN-1	368bp 3' of MT4	downstream_gene_variant	-	-	3.908	-1.84	7	MT4	Not sufficiently expressed	MT3	0.77	MT1E	0.064	MT1F	0.15
16	56570869	1	1	rs418674	C	T	0.21	0.11	0.16	0.06		ESDR			Hmx,Nkx3,TBX5	1.9kb 3' of MT4	downstream_gene_variant	-	-	2.129	0.762	6	MT4	Not sufficiently expressed	MT3	0.47	MT1E	0.095	MT1F	0.051
16	56570913	1	1	rs406962	T	C	0.21	0.11	0.16	0.06		ESDR			Rad21	2kb 3' of MT4	downstream_gene_variant	-	-	2.85	0.291	7	MT4	Not sufficiently expressed	MT3	0.47	MT1E	0.096	MT1F	0.051
16	56571028	1	1	rs408934	G	T	0.21	0.11	0.16	0.06		ESDR			RBP-Jkappa	2.1kb 3' of MT4	downstream_gene_variant	-	-	0.906	-1.62	6	MT4	Not sufficiently expressed	MT3	0.47	MT1E	0.095	MT1F	0.051
16	56571220	1	1	rs398953	G	A	0.05	0.1	0.16	0.06		ESDR	MUS			2.3kb 3' of MT4	downstream_gene_variant	-	-	1.38	0.019	7	MT4	Not sufficiently expressed	MT3	0.74	MT1E	0.071	MT1F	0.17
16	56574431	1	1	rs364292	G	A	0.05	0.1	0.16	0.06					Mrg1::Hoxa9	5.5kb 3' of MT4	intergenic_variant	-	-	0.463	0.235	7	MT4	Not sufficiently expressed	MT3	0.76	MT1E	0.07	MT1F	0.16
16	56574678	1	1	rs395057	G	T	0.15	0.1	0.16	0.06					Mef2,Whn	5.7kb 3' of MT4	intergenic_variant	-	-	0.409	-0.723	3a	MT4	Not sufficiently expressed	MT3	0.46	MT1E	0.046	MT1F	0.025
16	56576345	1	1	rs34787935	A	C	0.15	0.1	0.16	0.06		BRST			ELF1,Ets,NF-AT,SP1,TATA,YY1,ZNF263,p300	7.4kb 3' of MT4	intergenic_variant	-	-	3.555	-0.399	6	MT4	Not sufficiently expressed	MT3	0.47	MT1E	0.046	MT1F	0.025
16	56578188	1	1	rs604506	A	G	0.15	0.1	0.16	0.06			IPSC	SETDB1	ATF3,PLAG1,YY1,Zfx	9.2kb 3' of MT4	intergenic_variant	-	-	0.931	0.149	5	MT4	Not sufficiently expressed	MT3	0.48	MT1E	0.045	MT1F	0.025
16	56578424	0.51	1	rs618099	A	C	0.29	0.16	0.28	0.12				SETDB1	FAC1,Foxa,Foxj1,Foxk1,Foxo,Foxp1,HDAC2,Irf,Nanog,RREB-1,Sox,Zfp105,p300	9.5kb 3' of MT4	intergenic_variant	-	-	2.608	1.33	5	MT4	Not sufficiently expressed	MT3	0.65	MT1E	0.15	MT1F	0.02
16	56579204	1	1	rs381706	T	A	0.14	0.1	0.16	0.06			BLD		Pdx1,YY1	9.9kb 5' of MT3	intergenic_variant	-	-	7.368	1.15	7	MT4	Not sufficiently expressed	MT3	0.52	MT1E	0.044	MT1F	0.026
16	56580608	1	1	rs410155	T	C	0.02	0.1	0.16	0.06		ESDR, FAT	ESDR,IPSC,CRVX		Dobox4,TCF4	8.5kb 5' of MT3	intergenic_variant	-	-	3.064	-0.089	5	MT4	Not sufficiently expressed	MT3	0.92	MT1E	0.092	MT1F	0.36
16	56580917	0.98	1	rs143688292	TTCCTTCCTTCCC	T	0.15	0.1	0.16	0.06					EWSR1-FLI1,STAT,ZNF263,Znf143	8.2kb 5' of MT3	intergenic_variant	-	-	unknown	0.149	6	MT4	Not sufficiently expressed	MT3	NA	MT1E	NA	MT1F	NA
16	56584487	0.21	-0.8	rs6499843	A	G	0.79	0.78	0.79	0.83					BCL,CEBPB,Ik-2,NF-AT1,RBP-Jkappa,SIX5	4.6kb 5' of MT3	upstream_gene_variant	-	-	1.555	-1.37	5	MT4	Not sufficiently expressed	MT3	0.87	MT1E	0.07	MT1F	0.52
16	56584651	0.21	-0.8	rs11345263	TA	T	0.76	0.78	0.79	0.83					DBP,Dobox4,Foxj1,SIX5,Sox,Sp100,TCF4	4.4kb 5' of MT3	upstream_gene_variant	-	-	unknown	1.05	7	MT4	Not sufficiently expressed	MT3	NA	MT1E	NA	MT1F	NA
16	56585156	0.21	-0.8	rs7186103	T	G	0.79	0.78	0.79	0.83		FAT			Gm397,LBP-1,Rad21,SZF1-1	3.9kb 5' of MT3	upstream_gene_variant	-	-	5.462	1	6	MT4	Not sufficiently expressed	MT3	0.86	MT1E	0.07	MT1F	0.52
16	56586319	0.21	-0.8	rs6416770	A	T	0.8	0.78	0.79	0.83					Foxj1,Hoxa13,PLZF	2.8kb 5' of MT3	upstream_gene_variant	-	-	3.165	1.04	6	MT4	Not sufficiently expressed	MT3	0.85	MT1E	0.07	MT1F	0.52
16	56586651	0.2	-0.8	rs7186701	T	C	0.8	0.78	0.79	0.82						2.4kb 5' of MT3	upstream_gene_variant	-	-	2.666	0.122	7	MT4	Not sufficiently expressed	MT3	0.97	MT1E	0.078	MT1F	0.72
16	56587028	0.2	-0.8	rs3794706	A	T	0.74	0.72	0.69	0.82					Gfi1,Glis2	2kb 5' of MT3	upstream_gene_variant	-	-	2.402	-0.98	5	MT4	Not sufficiently expressed	MT3	0.62	MT1E	0.053	MT1F	0.52
16	56594615	0.21	0.8	rs434330	G	A	0.02	0.19	0.22	0.17					Foxa,Foxj2,Sox,Zfp187	3.5kb 3' of MT3	downstream_gene_variant	-	-	0.924	-0.218	6	MT4	Not sufficiently expressed	MT3	0.96	MT1E	0.024	MT1F	0.96
16	56603036	0.2	-0.8	rs8047255	T	C	0.91	0.8	0.8	0.82					NF-E2	5.2kb 5' of MT2A	intergenic_variant	-	-	2.538	0.118	7	MT4	Not sufficiently expressed	MT3	0.8	MT1E	0.017	MT1F	0.73
16	56603141	0.25	-0.78	rs10163383	T	C	0.68	0.74	0.7	0.86					Maf,SETDB1	5.1kb 5' of MT2A	intergenic_variant	-	-	0.96	0.158	7	MT4	Not sufficiently expressed	MT3	0.097	MT1E	0.33	MT1F	0.6
16	56603418	0.32	-0.79	rs8047623	A	G	0.9	0.8	0.81	0.89		MUS			CACD,Ets,Klf4,Klf7,NRSF,SP1	4.8kb 5' of MT2A	upstream_gene_variant	-	-	1.056	0.235	7	MT4	Not sufficiently expressed	MT3	0.55	MT1E	0.099	MT1F	0.99
16	56604109	0.4	0.88	rs282236	G	A	0	0.01	0	0.03		BRST, MUS, SKIN, ADRL, LNG, CRVX, LIV, VAS	BLD,ADRL,MUS		CTCF,GR,Rad21,SMC3,THAP1	4.1kb 5' of MT2A	upstream_gene_variant	-	-	0.749	-2.48	7	MT4	Not sufficiently expressed	MT3	0.5	MT1E	0.59	MT1F	0.36
Functional inference of SNPs with significant replication. The index SNP and SNPs in LD (r2 > 0.2 in 1000 Genomes EUR Phase 1 data) are annotated with respect to histone marks, DNAse hypersensitivity, proteins bound and motifs changed. In addition, SNPs are annotated according to conservation metrics from combined annotation dependent depletion (CADD) scores and genomic evolutionary rate profilin…
